# Supplementary material for: Examining how Ethics in Relation to Health Technology is Described in the Research Literature: Scoping Review
Source: Interact J Med Res. 2022 Aug 15;11(2):e38745. doi: 10.2196/38745 (PMC9425162; doi:10.2196/38745)
Supplement: Multimedia Appendix 1 [file ijmr_v11i2e38745_app1.xlsx]

## Sheet: Blad 1 - review_112447_included
Authors	Title	Abstract	Published Year	Journal	Volume	Issue	Pages	DOI
Abrams DC; Prager K; Blinderman CD; Burkart KM; Brodie D	Ethical dilemmas encountered with the use of extracorporeal membrane oxygenation in adults.	Extracorporeal membrane oxygenation (ECMO) can serve as a bridge to recovery in cases of acute reversible illness, a bridge to transplantation in circumstances of irreversible cardiac or respiratory failure, a bridge to ventricular assist device therapy in select cases of cardiac failure, or a bridge to decision when the prognosis remains uncertain. Recent advances in ECMO technology that allow f…	2014	Chest	145	4	876-882	10.1378/chest.13-1138
Abuhammad S; Khabour OF; Alzoubi KH	COVID-19 Contact-Tracing Technology: Acceptability and Ethical Issues of Use.	BACKGROUND: The contact-tracing COVID-19 technology allows for tracing people that come in contact to individuals with COVID-19 wherever they are located. The number of tracing COVID-19 infection technology and devices is rapidly increasing. This has prompted many researchers to study the acceptability and ethical issues related to the implementation of such technology. AIM: The purpose of this s…	2020	Patient Prefer Adherence	14		1639-1647	10.2147/PPA.S276183
Affdal AO; Ravitsky V	Parents' posthumous use of daughter's ovarian tissue: Ethical dimensions.	In recent years, progress in cancer treatment has greatly increased the chances of recovery. Yet, treatment may have irreversible effects on patients' fertility. In order to protect future fertility, preservation of ovarian tissue may be offered today even to very young girls, involving a surgical procedure that may be performed by minimally invasive laparoscopy, under general anesthesia. However…	2019	Bioethics	33	1	82-90	10.1111/bioe.12491
Ahmed OH; Sullivan SJ; Schneiders AG; Anderson L; Paton C; McCrory PR	Ethical considerations in using Facebook for health care support: a case study using concussion management.	Social networking sites (SNS) are now part of everyday life, and SNSs such as Facebook, YouTube, and Twitter are among the most accessed Web sites on the Internet. Although SNSs are primarily used for staying in touch with friends and family, they are increasingly being used for health-related purposes for a variety of conditions, including concussion awareness. As health interventions begin to b…	2013	PM R	5	4	328-34	10.1016/j.pmrj.2013.03.007
Ali-Khan SE; Black L; Palmour N; Hallett MT; Avard D	SOCIO-ETHICAL ISSUES IN PERSONALIZED MEDICINE: A SYSTEMATIC REVIEW OF ENGLISH LANGUAGE HEALTH TECHNOLOGY ASSESSMENTS OF GENE EXPRESSION PROFILING TESTS FOR BREAST CANCER PROGNOSIS.	OBJECTIVES: There have been multiple calls for explicit integration of ethical, legal, and social issues (ELSI) in health technology assessment (HTA) and addressing ELSI has been highlighted as key in optimizing benefits in the Omics/Personalized Medicine field. This study examines HTAs of an early clinical example of Personalized Medicine (gene expression profile tests [GEP] for breast cancer pr…	2015	Int J Technol Assess Health Care	31	1-2	36-50	10.1017/S0266462315000082
AlKahtani RN	The implications and applications of nanotechnology in dentistry: A review.	The emerging science of nanotechnology, especially within the dental and medical fields, sparked a research interest in their potential applications and benefits in comparison to conventional materials used. Therefore, a better understanding of the science behind nanotechnology is essential to appreciate how these materials can be utilised in our daily practice. The present paper will help the re…	2018	Saudi Dent J	30	2	107-116	10.1016/j.sdentj.2018.01.002
Asai A; Masaki S; Okita T; Enzo A; Kadooka Y	Matters to address prior to introducing new life support technology in Japan: three serious ethical concerns related to the use of left ventricular assist devices as destination therapy and suggested policies to deal with them.	BACKGROUND: Destination therapy (DT) is the permanent implantation of a left ventricular assist device (LVAD) in patients with end-stage, severe heart failure who are ineligible for heart transplantation. DT improves both the quality of life and prognosis of patients with end-stage heart failure. However, there are also downsides to DT such as life-threatening complications and the potential for …	2018	BMC Med Ethics	19	1	12	10.1186/s12910-018-0251-z
Ayach B; Malik A; Seifer C; Zieroth S	End of life decisions in heart failure: to turn off the intracardiac device or not?	PURPOSE OF REVIEW: Heart failure is a significant public health concern around the world. Implantable cardioverter defibrillators with or without cardiac resynchronization therapy (CRT-D) have proven survival benefit. As patients progress to end-stage disease, management shifts to palliative care, and cardiologists are often confronted with how to best manage these devices. RECENT FINDINGS: Studi…	2017	Curr Opin Cardiol	32	2	224-228	10.1097/HCO.0000000000000366
Badalato L; Kalokairinou L; Borry P	Third party interpretation of raw genetic data: an ethical exploration.	In the wake of recent regulations targeting direct-to-consumer genetic testing (DTC-GT), an increasing number of websites have emerged that offer consumers alternative means to derive health information from their DTC-GT raw data. While the ethical concerns associated with DTC-GT have been extensively discussed in the literature, the implications of third party interpretation (TPI) websites have …	2017	Eur J Hum Genet	25	11	1189-1194	10.1038/ejhg.2017.126
Bantry-White E	Supporting ethical use of electronic monitoring for people living with dementia: Social work's role in assessment, decision-making, and review.	Walking outdoors supports health and well-being, but some people living with dementia are at increased risk of getting lost and of harm while missing. Electronic monitoring can potentially play an important preventative role by enabling the person's location to be continuously monitored by caregivers. However, there are considerable ethical concerns arising from electronic monitoring. This paper …	2018	J Gerontol Soc Work	61	3	261-279	10.1080/01634372.2018.1433738
Barsky E; Sayeed S	Parental manual ventilation in resource-limited settings: an ethical controversy.	Lower respiratory tract infections are a leading cause of paediatric morbidity and mortality worldwide. Children in low-income countries are disproportionately affected. This is in large part due to limitations in healthcare resources and medical technologies. Mechanical ventilation can be a life-saving therapy for many children with acute respiratory failure. The scarcity of functioning ventilat…	2020	J Med Ethics	46	7	459-464	10.1136/medethics-2019-105992
Bell IH; Nicholas J; Alvarez-Jimenez M; Thompson A; Valmaggia L	Virtual reality as a clinical tool in mental health research and practice .	Virtual reality (VR) is a potentially powerful technology for enhancing assessment in mental health. At any time or place, individuals can be transported into immersive and interactive virtual worlds that are fully controlled by the researcher or clinician. This capability is central to recent interest in how VR might be harnessed in both treatment and assessment of mental health conditions. The …	2020	Dialogues Clin Neurosci	22	2	169-177	10.31887/DCNS.2020.22.2/lvalmaggia
Bennett B; McDonald F; Beattie E; Carney T; Freckelton I; White B; Willmott L	Assistive technologies for people with dementia: ethical considerations.	The sustainable development goals (SDGs) adopted by the United Nations in 2015 include a new target for global health: SDG 3 aims to "ensure healthy lives and promote well-being for all at all ages." Dementia care of good quality is particularly important given the projected increase in the number of people living with the condition. A range of assistive technologies have been proposed to support…	2017	Bull World Health Organ	95	11	749-755	10.2471/BLT.16.187484
Birchley G; Huxtable R; Murtagh M; Ter Meulen R; Flach P; Gooberman-Hill R	Smart homes, private homes? An empirical study of technology researchers' perceptions of ethical issues in developing smart-home health technologies.	BACKGROUND: Smart-home technologies, comprising environmental sensors, wearables and video are attracting interest in home healthcare delivery. Development of such technology is usually justified on the basis of the technology's potential to increase the autonomy of people living with long-term conditions. Studies of the ethics of smart-homes raise concerns about privacy, consent, social isolatio…	2017	BMC Med Ethics	18	1	23	10.1186/s12910-017-0183-z
Botrugno C	Towards an ethics for telehealth.	Over the last two decades, a public rationale for the implementation of telehealth has emerged at the interplay of specialised literature and political orientations. Despite the lack of consistent findings on the magnitude of its benefits, telehealth is nowadays presented as a worthy solution both for patients and healthcare institutions. Far from denying the potential advantages of telehealth, t…	2019	Nurs Ethics	26	2	357-367	10.1177/0969733017705004
Bradwell HL; Winnington R; Thill S; Jones RB	Ethical perceptions towards real-world use of companion robots with older people and people with dementia: survey opinions among younger adults.	BACKGROUND: Use of companion robots may reduce older people's depression, loneliness and agitation. This benefit has to be contrasted against possible ethical concerns raised by philosophers in the field around issues such as deceit, infantilisation, reduced human contact and accountability. Research directly assessing prevalence of such concerns among relevant stakeholders, however, remains limi…	2020	BMC Geriatr	20	1	244	10.1186/s12877-020-01641-5
Bruce CR	A review of ethical considerations for ventricular assist device placement in older adults.	This article reviews some of the complex ethical issues that accompany the diffusion of ventricular assist devices (VADs) for heart failure patients, with a particular emphasis on issues unique to older adults. In doing so, the ethical issues are centered on three decision points: (a) patient selection; (b) informed consent (i.e., initiation of the device); and (c) end of life (i.e., deactivation…	2013	Aging Dis	4	2	100-12
Bruce CR; Brody B; Majumder MA	Ethical dilemmas surrounding the use of ventricular assist devices in supporting patients with end-stage organ dysfunction.	Successful practice of cardiovascular medicine requires familiarity with the complex ethical issues that accompany therapeutic innovation and diffusion. Even as technologies transition from experimental to standard care, challenges remain. Mechanical circulatory support devices, for instance, are increasingly conceptualized as conventional therapies. Despite this, or perhaps because of it, the et…	2013	Methodist Debakey Cardiovasc J	9	1	11-4	10.14797/mdcj-9-1-11
Bruynseels K; Santoni de Sio F; van den Hoven J	Digital Twins in Health Care: Ethical Implications of an Emerging Engineering Paradigm.	Personalized medicine uses fine grained information on individual persons, to pinpoint deviations from the normal. 'Digital Twins' in engineering provide a conceptual framework to analyze these emerging data-driven health care practices, as well as their conceptual and ethical implications for therapy, preventative care and human enhancement. Digital Twins stand for a specific engineering paradig…	2018	Front Genet	9		31	10.3389/fgene.2018.00031
Buchbinder M; Blue C; Juengst E; Brinkley-Rubinstein L; Rennie S; Rosen DL	Expert stakeholders' perspectives on a Data-to-Care strategy for improving care among HIV-positive individuals incarcerated in jails.	Data-to-Care (D2C) uses surveillance data (e.g., laboratory, Medicaid billing) to identify out-of-care HIV-positive persons to re-link them to care. Most US states are implementing D2C, yet few studies have explored stakeholders' perspectives on D2C, and none have addressed these perspectives in the context of D2C in jail. This article reports findings from qualitative, semi-structured interviews…	2020	AIDS Care	32	9	1155-1161	10.1080/09540121.2020.1737641
Buchbinder M; Blue C; Rennie S; Juengst E; Brinkley-Rubinstein L; Rosen DL	Practical and Ethical Concerns in Implementing Enhanced Surveillance Methods to Improve Continuity of HIV Care: Qualitative Expert Stakeholder Study.	BACKGROUND: Retention in HIV care is critical to maintaining viral suppression and preventing further transmission, yet less than 50% of people living with HIV in the United States are engaged in care. All US states have a funding mandate to implement Data-to-Care (D2C) programs, which use surveillance data (eg, laboratory, Medicaid billing) to identify out-of-care HIV-positive persons and relink…	2020	JMIR Public Health Surveill	6	3	e19891	10.2196/19891
Budimir D; Polasek O; Marusić A; Kolcić I; Zemunik T; Boraska V; Jeroncić A; Boban M; Campbell H; Rudan I	Ethical aspects of human biobanks: a systematic review.	AIM: To systematically assess the existing literature on ethical aspects of human biobanks. METHOD: We searched the Web of Science and PubMed databases to find studies addressing ethical problems in biobanks with no limits set (study design, study population, time period, or language of publication). All identified articles published until November 2010 were included. We analyzed the type of publ…	2011	Croat Med J	52	3	262-79	10.3325/cmj.2011.52.262
Bulboacă AE; Bolboacă SD; Bulboacă AC	Ethical considerations in providing an upper limb exoskeleton device for stroke patients.	The health care system needs to face new and advanced medical technologies that can improve the patients' quality of life by replacing lost or decreased functions. In stroke patients, the disabilities that follow cerebral lesions may impair the mandatory daily activities of an independent life. These activities are dependent mostly on the patient's upper limb function so that they can carry out m…	2017	Med Hypotheses	101		61-64	10.1016/j.mehy.2017.02.016
Burnside M; Crocket H; Mayo M; Pickering J; Tappe A; de Bock M	Do-It-Yourself Automated Insulin Delivery: A Leading Example of the Democratization of Medicine.	Digital innovations have led to an explosion of data in healthcare, driving processes of democratization and foreshadowing the end of the paternalistic era of medicine and the inception of a new epoch characterized by patient-centered care. We illustrate that the "do it yourself" (DIY) automated insulin delivery (AID) innovation of diabetes is a leading example of democratization of medicine as e…	2020	J Diabetes Sci Technol	14	5	878-882	10.1177/1932296819890623
Burwell S; Sample M; Racine E	Ethical aspects of brain computer interfaces: a scoping review.	BACKGROUND: Brain-Computer Interface (BCI) is a set of technologies that are of increasing interest to researchers. BCI has been proposed as assistive technology for individuals who are non-communicative or paralyzed, such as those with amyotrophic lateral sclerosis or spinal cord injury. The technology has also been suggested for enhancement and entertainment uses, and there are companies curren…	2017	BMC Med Ethics	18	1	60	10.1186/s12910-017-0220-y
Cai A; Eisen HJ	Ethical Considerations in the Long-Term Ventricular Assist Device Patient.	PURPOSE OF REVIEW: As the heart failure population continues to age, the need for definitive therapies such as ventricular assist devices (VADs) to extend life and alleviate suffering from end-stage disease directly increases. The goal of this article is to examine the ethical principles of autonomy, beneficence, non-maleficence, and justice within the context of long-term VAD patients. RECENT FI…	2017	Curr Heart Fail Rep	14	1	7-12	10.1007/s11897-017-0313-4
Campbell JI; Eyal N; Musiimenta A; Haberer JE	Ethical Questions in Medical Electronic Adherence Monitoring.	Electronic adherence monitors (EAMs) record and report an array of health behaviors, ranging from taking daily medications to wearing medical devices. EAMs are utilized in research worldwide and are being investigated for clinical use. However, there is also growing popular concern about the extent to which electronic devices may be used to monitor individuals, including allegations in the media …	2016	J Gen Intern Med	31	3	338-42	10.1007/s11606-015-3502-4
Canales C; Lee C; Cannesson M	Science Without Conscience Is but the Ruin of the Soul: The Ethics of Big Data and Artificial Intelligence in Perioperative Medicine.	Artificial intelligence-driven anesthesiology and perioperative care may just be around the corner. However, its promises of improved safety and patient outcomes can only become a reality if we take the time to examine its technical, ethical, and moral implications. The aim of perioperative medicine is to diagnose, treat, and prevent disease. As we introduce new interventions or devices, we must …	2020	Anesth Analg	130	5	1234-1243	10.1213/ANE.0000000000004728
Carter A; Liddle J; Hall W; Chenery H	Mobile Phones in Research and Treatment: Ethical Guidelines and Future Directions.	Mobile phones and other remote monitoring devices, collectively referred to as "mHealth," promise to transform the treatment of a range of conditions, including movement disorders, such as Parkinson's disease. In this viewpoint paper, we use Parkinson's disease as an example, although most considerations discussed below are valid for a wide variety of conditions. The ability to easily collect vas…	2015	JMIR Mhealth Uhealth	3	4	e95	10.2196/mhealth.4538
Carter SM; Rogers W; Win KT; Frazer H; Richards B; Houssami N	The ethical, legal and social implications of using artificial intelligence systems in breast cancer care.	Breast cancer care is a leading area for development of artificial intelligence (AI), with applications including screening and diagnosis, risk calculation, prognostication and clinical decision-support, management planning, and precision medicine. We review the ethical, legal and social implications of these developments. We consider the values encoded in algorithms, the need to evaluate outcome…	2020	Breast	49		25-32	10.1016/j.breast.2019.10.001
Cato KD; Bockting W; Larson E	Did I Tell You That? Ethical Issues Related to Using Computational Methods to Discover Non-Disclosed Patient Characteristics.	Widespread availability of electronic health records coupled with sophisticated statistical methods offer great potential for a variety of applications for health and disease surveillance, developing predictive models and advancing decision support for clinicians. However, use of "big data" mining and discovery techniques has also raised ethical issues such as how to balance privacy and autonomy …	2016	J Empir Res Hum Res Ethics	11	3	214-9	10.1177/1556264616661611
Cederberg RA; Valenza JA	Ethics and the electronic health record in dental school clinics.	Electronic health records (EHRs) are a major development in the practice of dentistry, and dental schools and dental curricula have benefitted from this technology. Patient data entry, storage, retrieval, transmission, and archiving have been streamlined, and the potential for teledentistry and improvement in epidemiological research is beginning to be realized. However, maintaining patient healt…	2012	J Dent Educ	76	5	584-9
Chamsi-Pasha H; Chamsi-Pasha MA; Albar MA	Ethical challenges of deactivation of cardiac devices in advanced heart failure.	More than 23 million adults worldwide have heart failure (HF). Although survival after heart failure diagnosis has improved over time, mortality from heart failure remains high. At the end of life, the chronic HF patient often becomes increasingly symptomatic, and may have other life-limiting comorbidities as well. Multiple trials have shown a clear mortality benefit with the use of implantable c…	2014	Curr Heart Fail Rep	11	2	119-25	10.1007/s11897-014-0194-8
Chowdhury S; Dent T; Pashayan N; Hall A; Lyratzopoulos G; Hallowell N; Hall P; Pharoah P; Burton H	Incorporating genomics into breast and prostate cancer screening: assessing the implications.	Individual risk prediction and stratification based on polygenic profiling may be useful in disease prevention. Risk-stratified population screening based on multiple factors including a polygenic risk profile has the potential to be more efficient than age-stratified screening. In this article, we summarize the implications of personalized screening for breast and prostate cancers. We report the…	2013	Genet Med	15	6	423-32	10.1038/gim.2012.167
Clark AM; Jaarsma T; Strachan P; Davidson PM; Jerke M; Beattie JM; Duncan AS; Ski CF; Thompson DR	Effective communication and ethical consent in decisions related to ICDs.	This Review examines recommendations and principles that promote good decision-making with regard to the insertion, deactivation, and potential malfunction of implantable cardioverter-defibrillators (ICDs). This guidance is important because ICDs are now used for primary and secondary prevention of arrhythmias in more than 20 diverse clinical populations, which accounts for the exponential increa…	2011	Nat Rev Cardiol	8	12	694-705	10.1038/nrcardio.2011.101
Clausen J	Conceptual and ethical issues with brain-hardware interfaces.	PURPOSE OF REVIEW: Progress in neurosciences, increasing computational power, and ongoing miniaturization of micro-technological components enable both a better understanding of human brain functions and development of new diagnostic and therapeutic tools. Research and development as well as clinical application of devices designed for recording neural signals from the brain or stimulating brain …	2011	Curr Opin Psychiatry	24	6	495-501	10.1097/YCO.0b013e32834bb8ca
Cvrkel T	The ethics of mHealth: Moving forward.	There is great power and promise for mobile health (mHealth) technology in the realms of clinical practice and research. By offering the opportunity to reshape the interaction between clinician and patient or researcher and subject, the introduction of this technology allows clinicians and researchers access to larger quantities of more timely and reliable data. The potential developments are sig…	2018	J Dent	74 Suppl 1		S15-S20	10.1016/j.jdent.2018.04.024
Daeschler M; Verdino RJ; Kirkpatrick JN	The ethics of unilateral implantable cardioverter defibrillators and cardiac resynchronization therapy with defibrillator deactivation: patient perspectives.	AIMS: Decisions about deactivation of implantable cardioverter defibrillators (ICDs) are complicated. Unilateral do-not-resuscitate (DNR) orders (against patient/family wishes) have been ethically justified in cases of medical futility. Unilateral deactivation of ICDs may be seen as a logical extension of a unilateral DNR order. However, the ethical implications of unilateral ICD deactivation hav…	2017	Europace	19	8	1343-1348	10.1093/europace/euw227
Dalton-Brown S	The Ethics of Medical AI and the Physician-Patient Relationship.	This article considers recent ethical topics relating to medical AI. After a general discussion of recent medical AI innovations, and a more analytic look at related ethical issues such as data privacy, physician dependency on poorly understood AI helpware, bias in data used to create algorithms post-GDPR, and changes to the patient-physician relationship, the article examines the issue of so-cal…	2020	Camb Q Healthc Ethics	29	1	115-121	10.1017/S0963180119000847
de Jong A; Dondorp WJ; Macville MV; de Die-Smulders CE; van Lith JM; de Wert GM	Microarrays as a diagnostic tool in prenatal screening strategies: ethical reflection.	Genomic microarray analysis is increasingly being applied as a prenatal diagnostic tool. Microarrays enable searching the genome at a higher resolution and with higher sensitivity than conventional karyotyping for identifying clinically significant chromosomal abnormalities. As yet, no clear guidelines exist on whether microarrays should be applied prenatally for all indications or only in select…	2014	Hum Genet	133	2	163-72	10.1007/s00439-013-1365-5
Denecke K; Bamidis P; Bond C; Gabarron E; Househ M; Lau AY; Mayer MA; Merolli M; Hansen M	Ethical Issues of Social Media Usage in Healthcare.	OBJECTIVE: Social media, web and mobile technologies are increasingly used in healthcare and directly support patientcentered care. Patients benefit from disease self-management tools, contact to others, and closer monitoring. Researchers study drug efficiency, or recruit patients for clinical studies via these technologies. However, low communication barriers in socialmedia, limited privacy and …	2015	Yearb Med Inform	10	1	137-47	10.15265/IY-2015-001
DiStefano MJ; Schmidt H	mHealth for Tuberculosis Treatment Adherence: A Framework to Guide Ethical Planning, Implementation, and Evaluation.	Promising mHealth approaches for TB treatment adherence include: Video observation. Patient- or device-facilitated indirect monitoring. Direct monitoring through embedded sensors or metabolite testing. To mitigate ethical concerns, our framework considers accuracy of monitoring technologies, stigmatization and intrusiveness of the technologies, use of incentives, and the balance of individual and…	2016	Glob Health Sci Pract	4	2	211-21	10.9745/GHSP-D-16-00018
Dondorp W; De Wert G; Pennings G; Shenfield F; Devroey P; Tarlatzis B; Barri P; Diedrich K; Eichenlaub-Ritter U; Tüttelmann F; Provoost V	ESHRE Task Force on Ethics and Law 21: genetic screening of gamete donors: ethical issues.	This Task Force document explores the ethical issues involved in the debate about the scope of genetic screening of gamete donors. Calls for expanded donor screening arise against the background of both occasional findings of serious but rare genetic conditions in donors or donor offspring that were not detected through present screening procedures and the advent of new genomic technologies promi…	2014	Hum Reprod	29	7	1353-9	10.1093/humrep/deu111
Dondorp WJ; Page-Christiaens GC; de Wert GM	Genomic futures of prenatal screening: ethical reflection.	The practice of prenatal screening is undergoing important changes as a result of the introduction of genomic testing technologies at different stages of the screening trajectory. It is expected that eventually it will become possible to routinely obtain a comprehensive 'genome scan' of all fetuses. Although this will still take several years, there are clear continuities between present developm…	2016	Clin Genet	89	5	531-8	10.1111/cge.12640
Dupras C; Birko S; Affdal A; Haidar H; Lemoine ME; Ravitsky V	Benefits, challenges and ethical principles associated with implementing noninvasive prenatal testing: a Delphi study.	BACKGROUND: Noninvasive prenatal testing is a recent technology that provides some genetic information about the fetus through the analysis of cell-free fetal DNA circulating in maternal blood. We aimed to identify the benefits, challenges and guiding ethical principles most relevant to the clinical integration of noninvasive prenatal testing in Canada, according to experts throughout the country…	2018	CMAJ Open	6	4	E513-E519	10.9778/cmajo.20180083
Edwards-Stewart A; Alexander C; Armstrong CM; Hoyt T; O'Donohue W	Mobile applications for client use: Ethical and legal considerations.	Mobile applications (apps) to support behavioral health are increasing in number and are recommended frequently by medical providers in a variety of settings. As with the use of any adjunct tool in therapy, psychologists adopting new technologies in clinical practice must comply with relevant professional ethics codes and legal standards. However, emerging technologies can outpace regulations reg…	2019	Psychol Serv	16	2	281-285	10.1037/ser0000321
Eijkholt M; Cabrera LY; Ramirez-Zamora A; Pilitsis JG	Shaking Up the Debate: Ensuring the Ethical Use of DBS Intervention Criteria for Mid-Stage Parkinson's Patients.	OBJECTIVES: Deep brain stimulation (DBS) is a well-established treatment for the management of severe motor fluctuations in advanced Parkinson's disease (PD). Until recently, device regulation, medical, and insurance practices limited DBS to patients with advanced stages of PD. In February 2016 this changed, however, when the US Food and Drug Administration (FDA) granted formal approval for the u…	2017	Neuromodulation	20	5	411-416	10.1111/ner.12608
Erwin C	Ethical Issues Raised by Epigenetic Testing for Alcohol, Tobacco, and Cannabis.	Epigenetic testing is one of the most significant new technologies to provide insight into the behavioral and environmental factors that influence the development and reconfiguration of the human genetic code. This technology allows us to identify structural changes in the genome that occur due to exposure to a wide variety of substances including alcohol, tobacco, and cannabis. The information g…	2015	Behav Sci Law	33	5	662-74	10.1002/bsl.2204
Fanti Silva DA; Colleoni R	Patient's Privacy Violation on Social Media in the Surgical Area.	In the new era of mobile technologies and social media, patient's privacy is at risk. Surgical patients have high visual appeal and may be vulnerable because a significant proportion of cases consist of emergency and trauma, in which patients are frequently unconscious. This study aims to identify the most vulnerable health providers to share patient's confidential data on social media in the sur…	2018	Am Surg	84	12	1900-1905
Favaretto M; Shaw D; De Clercq E; Joda T; Elger BS	Big Data and Digitalization in Dentistry: A Systematic Review of the Ethical Issues.	Big Data and Internet and Communication Technologies (ICT) are being increasingly implemented in the healthcare sector. Similarly, research in the field of dental medicine is exploring the potential beneficial uses of digital data both for dental practice and in research. As digitalization is raising numerous novel and unpredictable ethical challenges in the biomedical context, our purpose in thi…	2020	Int J Environ Res Public Health	17	7		10.3390/ijerph17072495
Fields AV; Kirkpatrick JN	Ethics of the heart: ethical and policy challenges in the treatment of advanced heart failure.	Heart failure is a major cause of morbidity and mortality in the United States and worldwide, accounting for immense health-care costs. Advanced therapies such as transplantation, ventricular assist devices, and implantable cardioverter defibrillators have had great success in significantly improving life expectancy and morbidity, however these advances have contributed substantially to the econo…	2012	Perspect Biol Med	55	1	71-80	10.1353/pbm.2012.0009
Finder SG; Nurok M	Death, Devices, and Double Effect.	Along with the growing utilization of the total artificial heart (TAH) comes a new set of ethical issues that have, surprisingly, received little attention in the literature: (1) How does one apply the criteria of irreversible cessation of circulatory function (a core concept in the Uniformed Determination of Death Act) given that a TAH rarely stops functioning on its own? (2) Can one appeal to t…	2019	HEC Forum	31	1	63-73	10.1007/s10730-018-9361-8
Fischer T; Brothers KB; Erdmann P; Langanke M	Clinical decision-making and secondary findings in systems medicine.	BACKGROUND: Systems medicine is the name for an assemblage of scientific strategies and practices that include bioinformatics approaches to human biology (especially systems biology); "big data" statistical analysis; and medical informatics tools. Whereas personalized and precision medicine involve similar analytical methods applied to genomic and medical record data, systems medicine draws on th…	2016	BMC Med Ethics	17	1	32	10.1186/s12910-016-0113-5
Fiske A; Henningsen P; Buyx A	Your Robot Therapist Will See You Now: Ethical Implications of Embodied Artificial Intelligence in Psychiatry, Psychology, and Psychotherapy.	BACKGROUND: Research in embodied artificial intelligence (AI) has increasing clinical relevance for therapeutic applications in mental health services. With innovations ranging from 'virtual psychotherapists' to social robots in dementia care and autism disorder, to robots for sexual disorders, artificially intelligent virtual and robotic agents are increasingly taking on high-level therapeutic i…	2019	J Med Internet Res	21	5	e13216	10.2196/13216
Foulkes AL; Soda T; Farrell M; Giusti-Rodríguez P; Lázaro-Muñoz G	LEGAL AND ETHICAL IMPLICATIONS OF CRISPR APPLICATIONS IN PSYCHIATRY.	Gene-environment interactions play a key role in how psychiatric disorders manifest and develop. Psychiatric genetics researchers are making progress in identifying genomic correlates of many disorders. And recently, the field of genetics has given rise to a technology that many claim will revolutionize the biological sciences and propel the field into a transformative phase: the powerful gene-ed…	2019	North Carol Law Rev	97	5	1359-1398
Founds S	Innovations in prenatal genetic testing beyond the fetal karyotype.	Current trends in prenatal genetic testing will affect nursing practice, education, research, and policy making. Although fetal genetic testing has been the traditional focus, new technologies open the possibility of acquiring genomic information for both parents and offspring, revealing windows onto individuals' lifelong health. Noninvasive prenatal testing of cell-free fetal DNA also has become…	2014	Nurs Outlook	62	3	212-218	10.1016/j.outlook.2013.12.010
Gabrielli M; Valera L; Barrientos M	Audio and panoramic video recording in the operating room: legal and ethical perspectives.	INTRODUCTION: The idea of video recording (VR) in the operating room (OR) with panoramic cameras and microphones is a new concept that is changing the approach to medical activities in the OR. However, VR in the OR has brought up many concerns regarding patient privacy and has highlighted legal and ethical issues that were never previously exposed. AIM: To review the literature concerning these a…	2020	J Med Ethics				10.1136/medethics-2019-106056
Gainotti S; Mascalzoni D; Bros-Facer V; Petrini C; Floridia G; Roos M; Salvatore M; Taruscio D	Meeting Patients' Right to the Correct Diagnosis: Ongoing International Initiatives on Undiagnosed Rare Diseases and Ethical and Social Issues.	The time required to reach a correct diagnosis is a key concern for rare disease (RD) patients. Diagnostic delay can be intolerably long, often described as an "odyssey" and, for some, a diagnosis may remain frustratingly elusive. The International Rare Disease Research Consortium proposed, as ultimate goal for 2017⁻2027, to enable all people with a suspected RD to be diagnosed within one year of…	2018	Int J Environ Res Public Health	15	10		10.3390/ijerph15102072
Garattini C; Raffle J; Aisyah DN; Sartain F; Kozlakidis Z	Big Data Analytics, Infectious Diseases and Associated Ethical Impacts.	The exponential accumulation, processing and accrual of big data in healthcare are only possible through an equally rapidly evolving field of big data analytics. The latter offers the capacity to rationalize, understand and use big data to serve many different purposes, from improved services modelling to prediction of treatment outcomes, to greater patient and disease stratification. In the area…	2019	Philos Technol	32	1	69-85	10.1007/s13347-017-0278-y
Geis JR; Brady A; Wu CC; Spencer J; Ranschaert E; Jaremko JL; Langer SG; Kitts AB; Birch J; Shields WF; van den Hoven van Genderen R; Kotter E; Gichoya JW; Cook TS; Morgan MB; Tang A; Safdar NM; Kohli M	Ethics of artificial intelligence in radiology: summary of the joint European and North American multisociety statement.	This is a condensed summary of an international multisociety statement on ethics of artificial intelligence (AI) in radiology produced by the ACR, European Society of Radiology, RSNA, Society for Imaging Informatics in Medicine, European Society of Medical Imaging Informatics, Canadian Association of Radiologists, and American Association of Physicists in Medicine.AI has great potential to increa…	2019	Insights Imaging	10	1	101	10.1186/s13244-019-0785-8
Gilbert F	A Threat to Autonomy? The Intrusion of Predictive Brain Implants.	The world's first-in-human clinical trial using invasive intelligent brain devices-devices that predict specific neuronal events directly to the implanted person-has been completed with significant success. Predicting brain activity before specific outcomes occur brings a raft of unprecedented applications, especially when implants offer advice on how to respond to the neuronal events forecasted.…	2015	AJOB Neurosci	6	4	4-11	10.1080/21507740.2015.1076087
Glannon W	Ethical issues in neuroprosthetics.	OBJECTIVE: Neuroprosthetics are artificial devices or systems designed to generate, restore or modulate a range of neurally mediated functions. These include sensorimotor, visual, auditory, cognitive affective and volitional functions that have been impaired or lost from congenital anomalies, traumatic brain injury, infection, amputation or neurodevelopmental and neurodegenerative disorders. Coch…	2016	J Neural Eng	13	2	21002	10.1088/1741-2560/13/2/021002
Golden-Grant K; Merritt JL 2nd; Scott CR	Ethical considerations of population screening for late-onset genetic disease.	Population-based genetic screening has been a mainstay of public health in the United States for many years. The goal of genetic screening is to identify individuals at increased risk for treatable diseases. The evolution of genetic testing to include multi-disease panels allows for new screening applications which challenge the traditional model of clinical genetics care by the identification of…	2015	Clin Genet	88	6	589-92	10.1111/cge.12566
Gómez-Tatay L; Hernández-Andreu JM; Aznar J	A Personalist Ontological Approach to Synthetic Biology.	Although synthetic biology is a promising discipline, it also raises serious ethical questions that must be addressed in order to prevent unwanted consequences and to ensure that its progress leads toward the good of all. Questions arise about the role of this discipline in a possible redefinition of the concept of life and its creation. With regard to the products of synthetic biology, the moral…	2016	Bioethics	30	6	397-406	10.1111/bioe.12230
Grant RA; Halpern CH; Baltuch GH; O'Reardon JP; Caplan A	Ethical considerations in deep brain stimulation for psychiatric illness.	Deep brain stimulation (DBS) is an efficacious surgical treatment for many conditions, including obsessive-compulsive disorder and treatment-resistant depression. DBS provides a unique opportunity to not only ameliorate disease but also to study mood, cognition, and behavioral effects in the brain. However, there are many ethical questions that must be fully addressed in designing clinical resear…	2014	J Clin Neurosci	21	1	1-5	10.1016/j.jocn.2013.04.004
Gray EA; Thorpe JH	Comparative effectiveness research and big data: balancing potential with legal and ethical considerations.	Big data holds big potential for comparative effectiveness research. The ability to quickly synthesize and use vast amounts of health data to compare medical interventions across settings of care, patient populations, payers and time will greatly inform efforts to improve quality, reduce costs and deliver more patient-centered care. However, the use of big data raises significant legal and ethica…	2015	J Comp Eff Res	4	1	61-74	10.2217/cer.14.51
Gubrium AC; Hill AL; Flicker S	A situated practice of ethics for participatory visual and digital methods in public health research and practice: a focus on digital storytelling.	This article explores ethical considerations related to participatory visual and digital methods for public health research and practice, through the lens of an approach known as "digital storytelling." We begin by briefly describing the digital storytelling process and its applications to public health research and practice. Next, we explore 6 common challenges: fuzzy boundaries, recruitment and…	2014	Am J Public Health	104	9	1606-14	10.2105/AJPH.2013.301310
Gyngell C; Newson AJ; Wilkinson D; Stark Z; Savulescu J	Rapid Challenges: Ethics and Genomic Neonatal Intensive Care.	NICUs are a priority implementation area for genomic medicine. Rapid genomic testing in the NICU is expected to be genomic medicine's "critical application," providing such clear benefits that it drives the adoption of genomics more broadly. Studies from multiple centers worldwide have now demonstrated the clinical utility and cost-effectiveness of rapid genomic sequencing in this setting, paving…	2019	Pediatrics	143	Suppl 1	S14-S21	10.1542/peds.2018-1099D
Hall A; Brown Wilson C; Stanmore E; Todd C	Moving beyond 'safety' versus 'autonomy': a qualitative exploration of the ethics of using monitoring technologies in long-term dementia care.	BACKGROUND: Use of monitoring technologies (e.g. wearable or environmental sensors) in long-term care generates extensive ethical debate, primarily about their potential to enhance resident safety weighed against concerns about their impacts upon resident autonomy. There are a number of other ethical aspects which are far less debated, including questions about the monitoring of the workforce, an…	2019	BMC Geriatr	19	1	145	10.1186/s12877-019-1155-6
Hall AE; Chowdhury S; Pashayan N; Hallowell N; Pharoah P; Burton H	What ethical and legal principles should guide the genotyping of children as part of a personalised screening programme for common cancer?	Increased knowledge of the gene-disease associations contributing to common cancer development raises the prospect of population stratification by genotype and other risk factors. Individual risk assessments could be used to target interventions such as screening, treatment and health education. Genotyping neonates, infants or young children as part of a systematic programme would improve coverag…	2014	J Med Ethics	40	3	163-7	10.1136/medethics-2012-101079
Heinrichs JH	Against Strong Ethical Parity: Situated Cognition Theses and Transcranial Brain Stimulation.	According to a prominent suggestion in the ethics of transcranial neurostimulation the effects of such devices can be treated as ethically on par with established, pre-neurotechnological alterations of the mind. This parity allegedly is supported by situated cognition theories showing how external devices can be part of a cognitive system. This article will evaluate this suggestion. It will rejec…	2017	Front Hum Neurosci	11		171	10.3389/fnhum.2017.00171
Helm BM; Langley K; Spangler B; Vergano S	Three clinical experiences with SNP array results consistent with parental incest: a narrative with lessons learned.	Single nucleotide polymorphism microarrays have the ability to reveal parental consanguinity which may or may not be known to healthcare providers. Consanguinity can have significant implications for the health of patients and for individual and family psychosocial well-being. These results often present ethical and legal dilemmas that can have important ramifications. Unexpected consanguinity ca…	2014	J Genet Couns	23	4	489-95	10.1007/s10897-013-9669-0
Hendl T; Chung R; Wild V	Pandemic Surveillance and Racialized Subpopulations: Mitigating Vulnerabilities in COVID-19 Apps.	Debates about effective responses to the COVID-19 pandemic have emphasized the paramount importance of digital tracing technology in suppressing the disease. So far, discussions about the ethics of this technology have focused on privacy concerns, efficacy, and uptake. However, important issues regarding power imbalances and vulnerability also warrant attention. As demonstrated in other forms of …	2020	J Bioeth Inq			1-6	10.1007/s11673-020-10034-7
Hens K; Lévesque E; Dierickx K	Children and biobanks: a review of the ethical and legal discussion.	The use of tissue samples from children is vital to genetic research. Collections of such tissue, in so-called biobanks, can take the form of large-scale prospective cohort studies or disease-specific studies using tissue of children with that specific disease. Collections of samples gathered in a diagnostics context, such as blood spot cards, can also be used for genetic research. Research on st…	2011	Hum Genet	130	3	403-13	10.1007/s00439-011-1031-8
Ho A	Are we ready for artificial intelligence health monitoring in elder care?	BACKGROUND: The world is experiencing a dramatic increase in the aging population, challenging the sustainability of traditional care models that have relied on in-person monitoring. This debate article discusses whether artificial intelligence health monitoring may be suitable enhancement or replacement for elder care. MAIN TEXT: Internationally, as life expectancy continues to rise, many countr…	2020	BMC Geriatr	20	1	358	10.1186/s12877-020-01764-9
Ho A; Quick O	Leaving patients to their own devices? Smart technology, safety and therapeutic relationships.	BACKGROUND: This debate article explores how smart technologies may create a double-edged sword for patient safety and effective therapeutic relationships. Increasing utilization of health monitoring devices by patients will likely become an important aspect of self-care and preventive medicine. It may also help to enhance accurate symptom reports, diagnoses, and prompt referral to specialist car…	2018	BMC Med Ethics	19	1	18	10.1186/s12910-018-0255-8
Ho CWL; Ali J; Caals K	Ensuring trustworthy use of artificial intelligence and big data analytics in health insurance.	Technological advances in big data (large amounts of highly varied data from many different sources that may be processed rapidly), data sciences and artificial intelligence can improve health-system functions and promote personalized care and public good. However, these technologies will not replace the fundamental components of the health system, such as ethical leadership and governance, or av…	2020	Bull World Health Organ	98	4	263-269	10.2471/BLT.19.234732
Hochheiser H; Valdez RS	Human-Computer Interaction, Ethics, and Biomedical Informatics.	OBJECTIVES: To provide an overview of recent work at the intersection of Biomedical Informatics, Human-Computer Interaction, and Ethics. METHODS: Search terms for Human-Computer Interaction, Biomedical Informatics, and Ethics were used to identify relevant papers published between 2017 and 2019.Relevant papers were identified through multiple methods, including database searches, manual reviews o…	2020	Yearb Med Inform	29	1	93-98	10.1055/s-0040-1701990
Hofmann B	Ethical challenges with welfare technology: a review of the literature.	Demographical changes in high income counties will increase the need of health care services but reduce the number of people to provide them. Welfare technology is launched as an important measure to meet this challenge. As with all types of technologies we must explore its ethical challenges. A literature review reveals that welfare technology is a generic term for a heterogeneous group of techn…	2013	Sci Eng Ethics	19	2	389-406	10.1007/s11948-011-9348-1
Holm IA; McGuire A; Pereira S; Rehm H; Green RC; Beggs AH	Returning a Genomic Result for an Adult-Onset Condition to the Parents of a Newborn: Insights From the BabySeq Project.	The return of information from genomic sequencing in children, especially in early life, brings up complex issues around parental autonomy, the child's future autonomy, the best interest standard, and the best interests of the family. These issues are particularly important in considering the return of genomic results for adult-onset-only conditions in children. The BabySeq Project is a randomize…	2019	Pediatrics	143	Suppl 1	S37-S43	10.1542/peds.2018-1099H
Horn R; Parker M	Opening Pandora's box?: ethical issues in prenatal whole genome and exome sequencing.	OBJECTIVE: The development of genomic approaches to prenatal testing such as whole genome and exome sequencing offers the potential for a better understanding of prenatal structural anomalies in the fetus and ultimately for improved patient care and more informed reproductive decision making. In addition to the scientific and clinical challenges of achieving this, the introduction of new reproduc…	2018	Prenat Diagn	38	1	20-25	10.1002/pd.5114
Howard HC; Swinnen E; Douw K; Vondeling H; Cassiman JJ; Cambon-Thomsen A; Borry P	The ethical introduction of genome-based information and technologies into public health.	With the human genome project running from 1989 until its completion in 2003, and the incredible advances in sequencing technology and in bioinformatics during the last decade, there has been a shift towards an increase focus on studying common complex disorders which develop due to the interplay of many different genes as well as environmental factors. Although some susceptibility genes have bee…	2013	Public Health Genomics	16	3	100-9	10.1159/000346474
Howard HC; van El CG; Forzano F; Radojkovic D; Rial-Sebbag E; de Wert G; Borry P; Cornel MC	One small edit for humans, one giant edit for humankind? Points and questions to consider for a responsible way forward for gene editing in humans.	Gene editing, which allows for specific location(s) in the genome to be targeted and altered by deleting, adding or substituting nucleotides, is currently the subject of important academic and policy discussions. With the advent of efficient tools, such as CRISPR-Cas9, the plausibility of using gene editing safely in humans for either somatic or germ line gene editing is being considered seriousl…	2018	Eur J Hum Genet	26	1	1-11	10.1038/s41431-017-0024-z
Hummel P; Braun M	Just data? Solidarity and justice in data-driven medicine.	This paper argues that data-driven medicine gives rise to a particular normative challenge. Against the backdrop of a distinction between the good and the right, harnessing personal health data towards the development and refinement of data-driven medicine is to be welcomed from the perspective of the good. Enacting solidarity drives progress in research and clinical practice. At the same time, s…	2020	Life Sci Soc Policy	16	1	8	10.1186/s40504-020-00101-7
Hutchison K; Sparrow R	Ethics and the cardiac pacemaker: more than just end-of-life issues.	For many years, ethical debate about pacemakers has focused on whether and under what circumstances they may be turned off in end of life care. Several other important ethical issues have been neglected, perhaps because the dilemmas they pose for cardiologists are not so immediate. These include: potential conflicts of interest, particularly those arising from the role of industry employed allied…	2018	Europace	20	5	739-746	10.1093/europace/eux019
Hutchison K; Sparrow R	What Pacemakers Can Teach Us about the Ethics of Maintaining Artificial Organs.	One day soon it may be possible to replace a failing heart, liver, or kidney with a long-lasting mechanical replacement or perhaps even with a 3-D printed version based on the patient's own tissue. Such artificial organs could make transplant waiting lists and immunosuppression a thing of the past. Supposing that this happens, what will the ongoing care of people with these implants involve? In p…	2016	Hastings Cent Rep	46	6	14-24	10.1002/hast.644
Hübner UH; Egbert N; Schulte G	Clinical Information Systems - Seen through the Ethics Lens.	OBJECTIVE: The more people there are who use clinical information systems (CIS) beyond their traditional intramural confines, the more promising the benefits are, and the more daunting the risks will be. This review thus explores the areas of ethical debates prompted by CIS conceptualized as smart systems reaching out to patients and citizens. Furthermore, it investigates the ethical competencies…	2020	Yearb Med Inform	29	1	104-114	10.1055/s-0040-1701996
Jackson C; Gardy JL; Shadiloo HC; Silva DS	Trust and the ethical challenges in the use of whole genome sequencing for tuberculosis surveillance: a qualitative study of stakeholder perspectives.	BACKGROUND: Emerging genomic technologies promise more efficient infectious disease control. Whole genome sequencing (WGS) is increasingly being used in tuberculosis (TB) diagnosis, surveillance, and epidemiology. However, while the use of WGS by public health agencies may raise ethical, legal, and socio-political concerns, these challenges are poorly understood. METHOD: Between November 2017 and…	2019	BMC Med Ethics	20	1	43	10.1186/s12910-019-0380-z
Jacquemard T; Doherty CP; Fitzsimons MB	Examination and diagnosis of electronic patient records and their associated ethics: a scoping literature review.	BACKGROUND: Electronic patient record (EPR) technology is a key enabler for improvements to healthcare service and management. To ensure these improvements and the means to achieve them are socially and ethically desirable, careful consideration of the ethical implications of EPRs is indicated. The purpose of this scoping review was to map the literature related to the ethics of EPR technology. T…	2020	BMC Med Ethics	21	1	76	10.1186/s12910-020-00514-1
Joerin A; Rauws M; Fulmer R; Black V	Ethical Artificial Intelligence for Digital Health Organizations.	This technical report describes the methods undertaken by a US-based Digital Health company (X2AI or X2 for short) to develop an ethical code for startup environments and other organizations delivering emotional artificial intelligence (AI) services, especially for mental health support. With a growing demand worldwide for scalable, affordable, and accessible health care solutions, the use of AI …	2020	Cureus	12	3	e7202	10.7759/cureus.7202
Johnson LM; Hamilton KV; Valdez JM; Knapp E; Baker JN; Nichols KE	Ethical considerations surrounding germline next-generation sequencing of children with cancer.	The advent of next-generation sequencing (NGS) has introduced an exciting new era in biomedical research. NGS forms the foundation of current genetic testing approaches, including targeted gene panel testing, as well as more comprehensive whole-exome and whole-genome sequencing. Together, these approaches promise to provide critical insights into the understanding of health and disease. However, …	2017	Expert Rev Mol Diagn	17	5	523-534	10.1080/14737159.2017.1316665
Jones RD; Sabolch AN; Aakhus E; Spence RA; Bradbury AR; Jagsi R	Patient Perspectives on the Ethical Implementation of a Rapid Learning System for Oncology Care.	INTRODUCTION: A rapid learning system (RLS) of health care harnesses data generated from routine patient care to create a virtuous cycle of data collection and analysis for quality improvement and research. The success of such systems depends on understanding patient perspectives regarding the ethical issues that arise from the ongoing implementation of this transformative concept. METHODS: An in…	2017	J Oncol Pract	13	3	e163-e175	10.1200/JOP.2016.016782
Joseph L; Cankovic M; Caughron S; Chandra P; Emmadi R; Hagenkord J; Hallam S; Jewell KE; Klein RD; Pratt VM; Rothberg PG; Temple-Smolkin RL; Lyon E	The Spectrum of Clinical Utilities in Molecular Pathology Testing Procedures for Inherited Conditions and Cancer: A Report of the Association for Molecular Pathology.	Clinical utility describes the benefits of each laboratory test for that patient. Many stakeholders have adopted narrow definitions for the clinical utility of molecular testing as applied to targeted pharmacotherapy in oncology, regardless of the population tested or the purpose of the testing. This definition does not address all of the important applications of molecular diagnostic testing. De…	2016	J Mol Diagn	18	5	605-619	10.1016/j.jmoldx.2016.05.007
Katusiime J; Pinkwart N	A review of privacy and usability issues in mobile health systems: Role of external factors.	The increased penetration of mobile devices has created opportunities in the health sector and led to emerging of mobile health systems. As much as the mobile health systems have registered tremendous progress, they have been faced with privacy and usability issues. Due to the sensitivity of health information, there is an ethical need to equip mobile health systems with adequate privacy measures…	2019	Health Informatics J	25	3	935-950	10.1177/1460458217733121
Kellmeyer P; Cochrane T; Müller O; Mitchell C; Ball T; Fins JJ; Biller-Andorno N	The Effects of Closed-Loop Medical Devices on the Autonomy and Accountability of Persons and Systems.	Closed-loop medical devices such as brain-computer interfaces are an emerging and rapidly advancing neurotechnology. The target patients for brain-computer interfaces (BCIs) are often severely paralyzed, and thus particularly vulnerable in terms of personal autonomy, decisionmaking capacity, and agency. Here we analyze the effects of closed-loop medical devices on the autonomy and accountability …	2016	Camb Q Healthc Ethics	25	4	623-33	10.1017/S0963180116000359
Keren B; Le Caignec C	Oligonucleotide microarrays in constitutional genetic diagnosis.	Oligonucleotide microarrays such as comparative genomic hybridization arrays and SNP microarrays enable the identification of genomic imbalances - also termed copy-number variants - with increasing resolution. This article will focus on the most significant applications of high-throughput oligonucleotide microarrays, both in genetic diagnosis and research. In genetic diagnosis, the method is beco…	2011	Expert Rev Mol Diagn	11	5	521-32	10.1586/erm.11.32
Keskinbora KH; Keskinbora K	Ethical considerations on novel neuronal interfaces.	Wireless powered implants, each smaller than a grain of rice, have the potential to scan and stimulate brain cells. Further research may lead to next-generation brain-machine interfaces for controlling prosthetics, exoskeletons, and robots, as well as "electroceuticals" to treat disorders of the brain and body. In conditions that can be particularly alleviated with brain stimulation, the use of s…	2018	Neurol Sci	39	4	607-613	10.1007/s10072-017-3209-x
Kinkorová J	Biobanks in the era of personalized medicine: objectives, challenges, and innovation: Overview.	Biobanks are an important compound of personalized medicine and strongly support the scientific progress in stratification of population and biomarker discovery and validation due to progress in personalized medicine. Biobanks are an essential tool for new drug discoveries and drug development. Biobanks play an important role in the whole process of patient prevention and prediction, follow-up, a…	2015	EPMA J	7	1	4	10.1186/s13167-016-0053-7
Kirkpatrick JN; Papini C; Baman TS; Kota K; Eagle KA; Verdino RJ; Caplan AL	Reuse of pacemakers and defibrillators in developing countries: logistical, legal, and ethical barriers and solutions.	In the wealthy nations of the world, access to implantable cardiac rhythm management devices is widespread. In many underserved low- and middle-income countries (LMIC), where cardiovascular disease is fast becoming a major public health problem, access is often limited. Reuse of pulse generators was practiced regularly in some European nations in the 1990s with good results. It is performed in LM…	2010	Heart Rhythm	7	11	1623-7	10.1016/j.hrthm.2010.04.027
Klaaren J; Breckenridge K; Cachalia F; Fonn S; Veller M	South Africa's COVID-19 Tracing Database: Risks and rewards of which doctors should be aware.	In response to the COVID-19 pandemic, South Africa (SA) has established a Tracing Database, collecting both aggregated and individualised mobility and locational data on COVID-19 cases and their contacts. There are compelling public health reasons for this development, since the database has the potential to assist with policy formulation and with contact tracing. While potentially demonstrating …	2020	S Afr Med J	110	7	617-620
Klugman CM; Dunn LB; Schwartz J; Cohen IG	The Ethics of Smart Pills and Self-Acting Devices: Autonomy, Truth-Telling, and Trust at the Dawn of Digital Medicine.	Digital medicine is a medical treatment that combines technology with drug delivery. The promises of this combination are continuous and remote monitoring, better disease management, self-tracking, self-management of diseases, and improved treatment adherence. These devices pose ethical challenges for patients, providers, and the social practice of medicine. For patients, having both informed con…	2018	Am J Bioeth	18	9	38-47	10.1080/15265161.2018.1498933
Korf BR; Rehm HL	New approaches to molecular diagnosis.	Advances in understanding the molecular basis of rare and common disorders, as well as in the technology of DNA analysis, are rapidly changing the landscape of molecular genetic and genomic testing. High-resolution molecular cytogenetic analysis can now detect deletions or duplications of DNA of a few hundred thousand nucleotides, well below the resolution of the light microscope. Diagnostic test…	2013	JAMA	309	14	1511-21	10.1001/jama.2013.3239
Kramer DB; Kesselheim AS; Salberg L; Brock DW; Maisel WH	Ethical and legal views regarding deactivation of cardiac implantable electrical devices in patients with hypertrophic cardiomyopathy.	Little is known about patients' views surrounding the ethical and legal aspects of managing pacemakers (PMs) and implantable cardioverter-defibrillators (ICDs) near the end of life. Patients with hypertrophic cardiomyopathy (HC) are at heightened risk of sudden cardiac death and are common recipients of such devices. Patients with HC recruited from the membership of the Hypertrophic Cardiomyopath…	2011	Am J Cardiol	107	7	1071-1075.e5	10.1016/j.amjcard.2010.11.036
Kramer DB; Mitchell SL; Brock DW	Deactivation of pacemakers and implantable cardioverter-defibrillators.	Cardiac implantable electrical devices (CIEDs), including pacemakers (PMs) and implantable cardioverter-defibrillators (ICDs), are the most effective treatment for life-threatening arrhythmias. Patients or their surrogates may request device deactivation to avoid prolongation of the dying process or in other settings, such as after device-related complications or with changes in health care goals…	2012	Prog Cardiovasc Dis	55	3	290-9	10.1016/j.pcad.2012.09.003
Kreitmair KV	Dimensions of Ethical Direct-to-Consumer Neurotechnologies.	The direct-to-consumer (DTC) neurotechnology market, which includes some brain-computer interfaces, neurostimulation devices, virtual reality systems, wearables, and smartphone apps is rapidly growing. Given this technology's intimate relationship with the brain, a number of ethical dimensions must be addressed so that the technology can achieve the goal of contributing to human flourishing. This…	2019	AJOB Neurosci	10	4	152-166	10.1080/21507740.2019.1665120
Kretzschmar K; Tyroll H; Pavarini G; Manzini A; Singh I	Can Your Phone Be Your Therapist? Young People's Ethical Perspectives on the Use of Fully Automated Conversational Agents (Chatbots) in Mental Health Support.	Over the last decade, there has been an explosion of digital interventions that aim to either supplement or replace face-to-face mental health services. More recently, a number of automated conversational agents have also been made available, which respond to users in ways that mirror a real-life interaction. What are the social and ethical concerns that arise from these advances? In this article…	2019	Biomed Inform Insights	11		1178222619829083	10.1177/1178222619829083
Krittanawong C; Rogers AJ; Johnson KW; Wang Z; Turakhia MP; Halperin JL; Narayan SM	Integration of novel monitoring devices with machine learning technology for scalable cardiovascular management.	Ambulatory monitoring is increasingly important for cardiovascular care but is often limited by the unpredictability of cardiovascular events, the intermittent nature of ambulatory monitors and the variable clinical significance of recorded data in patients. Technological advances in computing have led to the introduction of novel physiological biosignals that can increase the frequency at which …	2020	Nat Rev Cardiol			1-17	10.1038/s41569-020-00445-9
Kubheka B	Ethical and legal perspectives on the medical practitioners use of social media.	Use of social media has increased exponentially throughout the world. Social media provides a platform for building social and professional relationships that can be used by all, including healthcare professionals. Alongside the benefits of creating networks and spreading information wider and faster than is possible with traditional communication channels, however, it presents ethical and legal …	2017	S Afr Med J	107	5	386-389	10.7196/SAMJ.2017.v107i5.12047
Kuiken T	Nanomedicine and ethics: is there anything new or unique?	As medicine moves toward being able to predict what you will die from and when, nanomedicine is expected to enhance human capabilities and properties and promises the ability of health care professionals to diagnose, treat, and share medical information nearly instantaneously. It promises to deliver drugs directly to the source of the disease, i.e. tumor. This article examines the literature surr…	2011	Wiley Interdiscip Rev Nanomed Nanobiotechnol	3	2	111-118	10.1002/wnan.90
Kunde L; McMeniman E; Parker M	Clinical photography in dermatology: ethical and medico-legal considerations in the age of digital and smartphone technology.	BACKGROUND/OBJECTIVE: Clinical photography has long been an important aspect in the management of dermatological pathology and has many applications in contemporary dermatology practice. With the continuous evolution of digital and smartphone technology, clinicians must maintain ethical and medico-legal standards. This article reviews how dermatology trainees are utilising this technology in thei…	2013	Australas J Dermatol	54	3	192-7	10.1111/ajd.12063
Kuziemsky CE; Hunter I; Gogia SB; Lyenger S; Kulatunga G; Rajput V; Subbian V; John O; Kleber A; Mandirola HF; Florez-Arango J; Al-Shorbaji N; Meher S; Udayasankaran JG; Basu A	Ethics in Telehealth: Comparison between Guidelines and Practice-based Experience -the Case for Learning Health Systems.	OBJECTIVES: To understand ethical issues within the tele-health domain, specifically how well established macro level telehealth guidelines map with micro level practitioner perspectives. METHODS: We developed four overarching issues to use as a starting point for developing an ethical framework for telehealth. We then reviewed telemedicine ethics guidelines elaborated by the American Medical Ass…	2020	Yearb Med Inform	29	1	44-50	10.1055/s-0040-1701976
Landau R; Werner S	Ethical aspects of using GPS for tracking people with dementia: recommendations for practice.	BACKGROUND: Problems with out-of-home mobility are among the more common behavioral disturbances in dementia. Today people with dementia can be aided by easily accessible assistive technologies, such as tracking devices using Global Positioning Systems (GPS). Attitudes toward these technologies are still inconclusive and their use with people with dementia raises ethical concerns. The lack of eth…	2012	Int Psychogeriatr	24	3	358-66	10.1017/S1041610211001888
Langarizadeh M; Moghbeli F; Aliabadi A	Application of Ethics for Providing Telemedicine Services and Information Technology.	INTRODUCTION: Advanced technology has increased the use of telemedicine and Information Technology (IT) in treating or rehabilitating diseases. An increased use of technology increases the importance of the ethical issues involved. The need for keeping patients' information confidential and secure, controlling a number of therapists' inefficiency as well as raising the quality of healthcare servi…	2017	Med Arch	71	5	351-355	10.5455/medarh.2017.71.351-355
Larson DB; Magnus DC; Lungren MP; Shah NH; Langlotz CP	Ethics of Using and Sharing Clinical Imaging Data for Artificial Intelligence: A Proposed Framework.	In this article, the authors propose an ethical framework for using and sharing clinical data for the development of artificial intelligence (AI) applications. The philosophical premise is as follows: when clinical data are used to provide care, the primary purpose for acquiring the data is fulfilled. At that point, clinical data should be treated as a form of public good, to be used for the bene…	2020	Radiology	295	3	675-682	10.1148/radiol.2020192536
Leyens L; Reumann M; Malats N; Brand A	Use of big data for drug development and for public and personal health and care.	The use of data analytics across the entire healthcare value chain, from drug discovery and development through epidemiology to informed clinical decision for patients or policy making for public health, has seen an explosion in the recent years. The increase in quantity and variety of data available together with the improvement of storing capabilities and analytical tools offer numerous possibi…	2017	Genet Epidemiol	41	1	51-60	10.1002/gepi.22012
Lhotska L; Cheshire P; Pharow P; Macku D	Non-technical Issues in Design and Development of Personal Portable Devices.	Mobile technologies are constantly evolving and with the development of Internet of Things we can expect continuous increase of various applications. Mobile technologies have undeniable opportunities to play an important role in health services. Concerning purely technical aspects, almost every problem can be solved. However, there are still many unsolved and unclear issues related with ethics an…	2016	Stud Health Technol Inform	221		46-50
Liddle J; Burdon M; Ireland D; Carter A; Knuepffer C; Milevskiy N; McBride S; Chenery H; Hall W	Balancing Self-Tracking and Surveillance: Legal, Ethical and Technological Issues in Using Smartphones to Monitor Communication in People with Health Conditions.	Smartphones are being used to track the health of individuals in their own environments. For example, a smartphone app could be used to monitor the impact and progression of Parkinson’s disease, as well as indicate whether treatments may need to be adjusted, based on an analysis of voice and discourse. The app uses smartphone audio sensors to detect when conversations are taking place and activat…	2016	J Law Med	24	2	387-97
Lucivero F; Jongsma KR	A mobile revolution for healthcare? Setting the agenda for bioethics.	Mobile health (mHealth) is rapidly being implemented and changing our ways of doing, understanding and organising healthcare. mHealth includes wearable devices as well as apps that track fitness, offer wellness programmes or provide tools to manage chronic conditions. According to industry and policy makers, these systems offer efficient and cost-effective solutions for disease prevention and sel…	2018	J Med Ethics	44	10	685-689	10.1136/medethics-2017-104741
Lupton M	The social, moral & ethical issues raised by nanotechnology in the field of medicine.	The areas in medicine that are and will be influenced by nanoscale science and technology are stem cell research, genetic modification of human beings and the construction of artificial organisms. A non-negotiable moral imperative is the fact that the law is under an obligation to uphold the sanctity and integrity of the human genome which encapsulates humankind's basic genetic inheritance and th…	2011	Med Law	30	2	187-200
Lustgarten SD; Colbow AJ	Ethical concerns for telemental health therapy amidst governmental surveillance.	Technology, infrastructure, governmental support, and interest in mental health accessibility have led to a burgeoning field of telemental health therapy (TMHT). Psychologists can now provide therapy via computers at great distances and little cost for parties involved. Growth of TMHT within the U.S. Department of Veterans Affairs and among psychologists surveyed by the American Psychological Ass…	2017	Am Psychol	72	2	159-170	10.1037/a0040321
Luxton DD	Recommendations for the ethical use and design of artificial intelligent care providers.	OBJECTIVE: This paper identifies and reviews ethical issues associated with artificial intelligent care providers (AICPs) in mental health care and other helping professions. Specific recommendations are made for the development of ethical codes, guidelines, and the design of AICPs. METHODS: Current developments in the application of AICPs and associated technologies are reviewed and a foundation…	2014	Artif Intell Med	62	1	1-10	10.1016/j.artmed.2014.06.004
Macdonald GG; Townsend AF; Adam P; Li LC; Kerr S; McDonald M; Backman CL	eHealth Technologies, Multimorbidity, and the Office Visit: Qualitative Interview Study on the Perspectives of Physicians and Nurses.	BACKGROUND: eHealth is a broad term referring to the application of information and communication technologies in the health sector, ranging from health records to telemedicine and multiple forms of health education and digital tools. By providing increased and anytime access to information, opportunities to exchange experiences with others, and self-management support, eHealth has been heralded …	2018	J Med Internet Res	20	1	e31	10.2196/jmir.8983
Maher NA; Senders JT; Hulsbergen AFC; Lamba N; Parker M; Onnela JP; Bredenoord AL; Smith TR; Broekman MLD	Passive data collection and use in healthcare: A systematic review of ethical issues.	INTRODUCTION: Passive data refers to data generated without the active participation of the subject. This includes data from global positioning systems and accelerometers or metadata on phone call and text activity. Although the potential healthcare applications are far-reaching, passive data raises numerous ethical challenges. MATERIALS AND METHODS: We performed a systematic review to identify a…	2019	Int J Med Inform	129		242-247	10.1016/j.ijmedinf.2019.06.015
Marron JM; Joffe S	Ethical considerations in genomic testing for hematologic disorders.	As our technological capacities improve, genomic testing is increasingly integrating into patient care. The field of clinical hematology is no exception. Genomic testing carries great promise, but several ethical issues must be considered whenever such testing is performed. This review addresses these ethical considerations, including issues surrounding informed consent and the uncertainty of the…	2017	Blood	130	4	460-465	10.1182/blood-2017-01-734558
Martani A; Geneviève LD; Poppe C; Casonato C; Wangmo T	Digital pills: a scoping review of the empirical literature and analysis of the ethical aspects.	BACKGROUND: Digital Pills (DP) are an innovative drug-device technology that permits to combine traditional medications with a monitoring system that automatically records data about medication adherence as well as patients' physiological data. Although DP are a promising innovation in the field of digital medicine, their use has also raised a number of ethical concerns. These ethical concerns, h…	2020	BMC Med Ethics	21	1	3	10.1186/s12910-019-0443-1
Martinez-Martin N; Insel TR; Dagum P; Greely HT; Cho MK	Data mining for health: staking out the ethical territory of digital phenotyping.	Digital phenotyping uses smartphone and wearable signals to measure cognition, mood, and behavior. This promising new approach has been developed as an objective, passive assessment tool for the diagnosis and treatment of mental illness. Digital phenotyping is currently used with informed consent in research studies but is expected to expand to broader uses in healthcare and direct-to-consumer ap…	2018	NPJ Digit Med	1			10.1038/s41746-018-0075-8
Martinez-Martin N; Kreitmair K	Ethical Issues for Direct-to-Consumer Digital Psychotherapy Apps: Addressing Accountability, Data Protection, and Consent.	This paper focuses on the ethical challenges presented by direct-to-consumer (DTC) digital psychotherapy services that do not involve oversight by a professional mental health provider. DTC digital psychotherapy services can potentially assist in improving access to mental health care for the many people who would otherwise not have the resources or ability to connect with a therapist. However, t…	2018	JMIR Ment Health	5	2	e32	10.2196/mental.9423
Martinez-Martin N; Magnus D	Privacy and ethical challenges in next-generation sequencing.	INTRODUCTION: Next-generation sequencing (NGS) is expected to revolutionize health care. NGS allows for sequencing of the whole genome more cheaply and quickly than previous techniques. NGS offers opportunities to advance medical diagnostics and treatments, but also raises complicated ethical questions that need to be addressed. AREAS CONSIDERED: This article draws from the literature on research…	2019	Expert Rev Precis Med Drug Dev	4	2	95-104	10.1080/23808993.2019.1599685
McCradden MD; Baba A; Saha A; Ahmad S; Boparai K; Fadaiefard P; Cusimano MD	Ethical concerns around use of artificial intelligence in health care research from the perspective of patients with meningioma, caregivers and health care providers: a qualitative study.	BACKGROUND: As artificial intelligence (AI) approaches in research increase and AI becomes more integrated into medicine, there is a need to understand perspectives from members of the Canadian public and medical community. The aim of this project was to investigate current perspectives on ethical issues surrounding AI in health care. METHODS: In this qualitative study, adult patients with mening…	2020	CMAJ Open	8	1	E90-E95	10.9778/cmajo.20190151
McEwen JE; Boyer JT; Sun KY	Evolving approaches to the ethical management of genomic data.	The ethical landscape in the field of genomics is rapidly shifting. Plummeting sequencing costs, along with ongoing advances in bioinformatics, now make it possible to generate an enormous volume of genomic data about vast numbers of people. The informational richness, complexity, and frequently uncertain meaning of these data, coupled with evolving norms surrounding the sharing of data and sampl…	2013	Trends Genet	29	6	375-82	10.1016/j.tig.2013.02.001
McGie S; Nagai M; Artinian-Shaheen T	Clinical ethical concerns in the implantation of brain-machine interfaces: part I: overview, target populations, and alternatives.	Recently, implantable brain-machine interfaces (BMIs) for the severely disabled have generated a great deal of excitement in the biomedical community, and clinical trials investigating their use as communication aids have already begun in the United States (these trials are discussed in the "Existing Devices and Trials" section). While the hypothetical societal implications of such devices are of…	2013	IEEE Pulse	4	1	28-32	10.1109/MPUL.2012.2228810
McKlindon D; Jacobson JA; Nathanson P; Walter JK; Lantos JD; Feudtner C	Ethics Rounds: In the Eye of a Social Media Storm.	Social media, no stranger to health care environments, is increasingly used by patients, families, clinicians, and institutions to interact and engage in new ways. The ethical challenges related to the use of social media in the clinical setting are familiar, yet come with a novel twist, including the possibility of having a conflict "go viral". Health care clinicians and institutions must unders…	2016	Pediatrics	138	3		10.1542/peds.2016-1398
Mercurio MR	The EXTEND system for extrauterine support of extremely premature neonates: opportunity and caution.	Investigators have recently described successful use of an EXTrauterine Environment for Neonatal Development (EXTEND), essentially an artificial womb, to maintain extremely premature fetal lambs ex utero for up to 4 weeks, supporting normal growth and development. The animals were maintained in a fluid environment (Biobag) while nutrition and gas exchange were supported via umbilical catheters an…	2018	Pediatr Res	84	6	795-796	10.1038/s41390-018-0198-2
Meslin EM; Alpert SA; Carroll AE; Odell JD; Tierney WM; Schwartz PH	Giving patients granular control of personal health information: using an ethics 'Points to Consider' to inform informatics system designers.	OBJECTIVE: There are benefits and risks of giving patients more granular control of their personal health information in electronic health record (EHR) systems. When designing EHR systems and policies, informaticists and system developers must balance these benefits and risks. Ethical considerations should be an explicit part of this balancing. Our objective was to develop a structured ethics fra…	2013	Int J Med Inform	82	12	1136-43	10.1016/j.ijmedinf.2013.08.010
Mikal J; Hurst S; Conway M	Ethical issues in using Twitter for population-level depression monitoring: a qualitative study.	BACKGROUND: Recently, significant research effort has focused on using Twitter (and other social media) to investigate mental health at the population-level. While there has been influential work in developing ethical guidelines for Internet discussion forum-based research in public health, there is currently limited work focused on addressing ethical problems in Twitter-based public health resea…	2016	BMC Med Ethics	17		22	10.1186/s12910-016-0105-5
Miziara ID; Miziara CS; Tsuji RK; Bento RF	Bioethics and medical/legal considerations on cochlear implants in children.	Cochlear implants are the best treatment for congenital profound deafness. Pediatric candidates to implantation are seen as vulnerable citizens, and the decision of implanting cochlear devices is ultimately in the hands of their parents/guardians. The Brazilian Penal Code dictates that deaf people may enjoy diminished criminal capacity. Many are the bioethical controversies around cochlear implan…	2012	Braz J Otorhinolaryngol	78	3	70-9
Mois G; Beer JM	The Role of Healthcare Robotics in Providing Support to Older Adults: a Socio-ecological Perspective.	PURPOSE OF REVIEW: In this review, we provide an overview of how healthcare robotics can facilitate healthy aging, with an emphasis on physical, cognitive, and social supports. We next provide a synthesis of future challenges and considerations in the development and application of healthcare robots. We organize these considerations using a socio-ecological perspective and discuss considerations …	2020	Curr Geriatr Rep	9	2	82-89	10.1007/s13670-020-00314-w
Molldrem S; Smith AKJ	Reassessing the Ethics of Molecular HIV Surveillance in the Era of Cluster Detection and Response: Toward HIV Data Justice.	In the United States, clinical HIV data reported to surveillance systems operated by jurisdictional departments of public health are re-used for epidemiology and prevention. In 2018, all jurisdictions began using HIV genetic sequence data from clinical drug resistance tests to identify people living with HIV in "clusters" of others with genetically similar strains. This is called "molecular HIV s…	2020	Am J Bioeth	20	10	10-23	10.1080/15265161.2020.1806373
Moniz MH; Spector-Bagdady K; Heisler M; Harris LH	Inpatient Postpartum Long-Acting Reversible Contraception: Care That Promotes Reproductive Justice.	Inpatient insertion of long-acting reversible contraceptives (LARC) (intrauterine devices and implants) is increasingly offered to women immediately after childbirth. Enthusiasm for this approach stems from robust safety, effectiveness, and cost-effectiveness data and responsiveness to women's needs and preferences. Although clinical evidence for immediate postpartum LARC is well-established, the…	2017	Obstet Gynecol	130	4	783-787	10.1097/AOG.0000000000002262
Morley J; Machado CCV; Burr C; Cowls J; Joshi I; Taddeo M; Floridi L	The ethics of AI in health care: A mapping review.	This article presents a mapping review of the literature concerning the ethics of artificial intelligence (AI) in health care. The goal of this review is to summarise current debates and identify open questions for future research. Five literature databases were searched to support the following research question: how can the primary ethical risks presented by AI-health be categorised, and what i…	2020	Soc Sci Med	260		113172	10.1016/j.socscimed.2020.113172
Moyle W; Jones C; Murfield J; Thalib L; Beattie E; Shum D; Draper B	Using a therapeutic companion robot for dementia symptoms in long-term care: reflections from a cluster-RCT.	OBJECTIVES: We undertook a cluster-randomised controlled trial exploring the effect of a therapeutic companion robot (PARO) compared to a look-alike plush toy and usual care on dementia symptoms of long-term care residents. Complementing the reported quantitative outcomes , this paper provides critical reflection and commentary on individual participant responses to PARO, observed through video r…	2019	Aging Ment Health	23	3	329-336	10.1080/13607863.2017.1421617
Murphy DC; Saleh DB	Artificial Intelligence in plastic surgery: What is it? Where are we now? What is on the horizon?	INTRODUCTION: An increasing quantity of data is required to guide precision medicine and advance future healthcare practices, but current analytical methods often become overwhelmed. Artificial intelligence (AI) provides a promising solution. Plastic surgery is an innovative surgical specialty expected to implement AI into current and future practices. It is important for all plastic surgeons to …	2020	Ann R Coll Surg Engl	102	8	577-580	10.1308/rcsann.2020.0158
Nesher L; Jotkowitz A	Ethical issues in the development of tele-ICUs.	The past two decades have seen a dramatic increase in the use of telemedicine while the information technology revolution has contributed significantly to its popularity. In addition, there has been a recent increase in the use of telemedicine in the intensive care unit (ICU), partially driven by a critical shortage of intensivists. However, the ethical questions raised by the implementation of t…	2011	J Med Ethics	37	11	655-7	10.1136/jme.2010.040311
Newson AJ; Wrigley A	Is Mitochondrial Donation Germ-Line Gene Therapy? Classifications and Ethical Implications.	The classification of techniques used in mitochondrial donation, including their role as purported germ-line gene therapies, is far from clear. These techniques exhibit characteristics typical of a variety of classifications that have been used in both scientific and bioethics scholarship. This raises two connected questions, which we address in this paper: (i) how should we classify mitochondria…	2017	Bioethics	31	1	55-67	10.1111/bioe.12312
Nicholson J	Reflections on the ethics of biomaterials science.	The subject of biomaterials science concerns artificial materials used in medical devices to repair or reconstruct natural human tissue damaged by disease or trauma. It embraces the emerging field of tissue engineering, where artificial materials are used as scaffolds to provide the architecture for replacement organs. As such, the field raises numerous ethical issues, which are reviewed in this …	2013	New Bioeth	19	1	54-63	10.1179/2050287713z.00000000021
Nielsen BA; Baum RA; Soares NS	Navigating ethical issues with electronic health records in developmental-behavioral pediatric practice.	The increasing use of electronic health records (EHRs) allows for sharing of information across clinicians, quick access to laboratory results, and supports for documentation. However, this environment raises new issues of ethics and privacy, and it magnifies other issues that existed with paper records. In developmental-behavioral pediatrics (DBP) practice, which relies heavily on a team approac…	2013	J Dev Behav Pediatr	34	1	45-51	10.1097/DBP.0b013e3182773d8e
Niemiec E; Kalokairinou L; Howard HC	Current ethical and legal issues in health-related direct-to-consumer genetic testing.	A variety of health-related genetic testing is currently advertized directly to consumers. This article provides a timely overview of direct-to-consumer genetic testing (DTC GT) and salient ethical issues, as well as an analysis of the impact of the recently adopted regulation on in vitro diagnostic medical devices on DTC GT. DTC GT companies currently employ new testing approaches, report on a w…	2017	Per Med	14	5	433-445	10.2217/pme-2017-0029
Nittari G; Khuman R; Baldoni S; Pallotta G; Battineni G; Sirignano A; Amenta F; Ricci G	Telemedicine Practice: Review of the Current Ethical and Legal Challenges.	Background: Telemedicine involves medical practice and information and communications technology. It has been proven to be very effective for remote health care, especially in areas with poor provision of health facilities. However, implementation of these technologies is often hampered by various issues. Among these, ethical and legal concerns are some of the more complex and diverse ones. In th…	2020	Telemed J E Health				10.1089/tmj.2019.0158
Nordgren A	Privacy by design in personal health monitoring.	The concept of privacy by design is becoming increasingly popular among regulators of information and communications technologies. This paper aims at analysing and discussing the ethical implications of this concept for personal health monitoring. I assume a privacy theory of restricted access and limited control. On the basis of this theory, I suggest a version of the concept of privacy by desig…	2015	Health Care Anal	23	2	148-64	10.1007/s10728-013-0262-3
Norman ID; Aikins MK; Binka FN	Ethics and electronic health information technology: challenges for evidence-based medicine and the physician-patient relationship.	OBJECTIVES: The National Health Insurance Scheme (NHIS), and the National Identification Authority (NIA), pose ethical challenges to the physician-patient relationship due to interoperability. This paper explores (1) the national legislation on Electronic Health Information Technology (EHIT), (2) the ethics of information technology and public health and (3) the effect on the Physician-patient re…	2011	Ghana Med J	45	3	115-24
Ormond KE; Bombard Y; Bonham VL; Hoffman-Andrews L; Howard H; Isasi R; Musunuru K; Riggan KA; Michie M; Allyse M	The clinical application of gene editing: ethical and social issues.	Gene-editing techniques have progressed rapidly in the past 5 years. There are already ongoing human somatic gene-editing clinical trials for multiple diseases. And there has been one purported scenario of human germline gene editing in late 2018. In this paper, we will review the current state of the technology, discuss the ethical and social issues that surround the various forms of gene editin…	2019	Per Med	16	4	337-350	10.2217/pme-2018-0155
Ovadia D; Bottini G	Neuroethical implications of deep brain stimulation in degenerative disorders.	PURPOSE OF REVIEW: The use of deep brain stimulation (DBS) in degenerative diseases involving cognitive impairment raises important ethical issues. This review takes into account the previous publications on the ethical issues of DBS to re-evaluate this technique in the framework of cognitive degenerative diseases, especially Alzheimer's disease and dementia associated to Parkinson's disease. REC…	2015	Curr Opin Neurol	28	6	598-603	10.1097/WCO.0000000000000263
Owoc MS; Kozin ED; Remenschneider A; Duarte MJ; Hight AE; Clay M; Meyer SE; Lee DJ; Briggs S	Medical and bioethical considerations in elective cochlear implant array removal.	OBJECTIVE: Cochlear explantation for purely elective (e.g. psychological and emotional) reasons is not well studied. Herein, we aim to provide data and expert commentary about elective cochlear implant (CI) removal that may help to guide clinical decision-making and formulate guidelines related to CI explantation. DATA SOURCES: We address these objectives via three approaches: case report of a pa…	2018	J Med Ethics	44	3	174-179	10.1136/medethics-2016-103655
Packer S; Mercado N; Haridat A	Bioelectronic Medicine-Ethical Concerns.	Bioelectronic medicine (BEM) offers exciting opportunities to treat diseases such as movement disorders and refractory inflammatory disease. The many variations of BEM allow for noninvasive aspects of treatment that might eliminate or reduce the need for pharmaceuticals; therefore, the term "electroceuticals" may be suitable. BEM has been effective for movement disorders and improvement of prosth…	2019	Cold Spring Harb Perspect Med	9	10		10.1101/cshperspect.a034363
Palm E	Who cares? Moral obligations in formal and informal care provision in the light of ICT-based home care.	An aging population is often taken to require a profound reorganization of the prevailing health care system. In particular, a more cost-effective care system is warranted and ICT-based home care is often considered a promising alternative. Modern health care devices admit a transfer of patients with rather complex care needs from institutions to the home care setting. With care recipients set up…	2013	Health Care Anal	21	2	171-88	10.1007/s10728-011-0199-3
Pesapane F; Volonté C; Codari M; Sardanelli F	Artificial intelligence as a medical device in radiology: ethical and regulatory issues in Europe and the United States.	Worldwide interest in artificial intelligence (AI) applications is growing rapidly. In medicine, devices based on machine/deep learning have proliferated, especially for image analysis, presaging new significant challenges for the utility of AI in healthcare. This inevitably raises numerous legal and ethical questions. In this paper we analyse the state of AI regulation in the context of medical …	2018	Insights Imaging	9	5	745-753	10.1007/s13244-018-0645-y
Petersen A; Tanner C; Munsie M	Citizens' use of digital media to connect with health care: Socio-ethical and regulatory implications.	Digital technologies promise to transform practices of health, medicine and health care and 'power' economies. In expectation of their presumed future benefits, governments in recent years have invested heavily in new technology initiatives and have sought to engender 'digital literacy' among citizens. This article introduces papers and expands on themes arising from a special issue that explores…	2019	Health (London)	23	4	367-384	10.1177/1363459319847505
Phelan PS; Council ML	Ethical considerations in the use of biopolymer sutures.	Biopolymer suture materials, namely gut and silk, represent under-recognized sources of potential ethical conflict in the informed consent of surgical patients. Objections to acceptance of such products may be made on both religious and secular grounds, and should not be discounted by assumption. Consistent with contemporary medical ethics, informed consent thus ought to include disclosure of use…	2019	J Dermatolog Treat	30	4	350-351	10.1080/09546634.2018.1514100
Pisapia JM; Halpern CH; Muller UJ; Vinai P; Wolf JA; Whiting DM; Wadden TA; Baltuch GH; Caplan AL	Ethical Considerations in Deep Brain Stimulation for the Treatment of Addiction and Overeating Associated With Obesity.	The success of deep brain stimulation (DBS) for movement disorders and the improved understanding of the neurobiologic and neuroanatomic bases of psychiatric diseases have led to proposals to expand current DBS applications. Recent preclinical and clinical work with Alzheimer's disease and obsessive-compulsive disorder, for example, supports the safety of stimulating regions in the hypothalamus a…	2013	AJOB Neurosci	4	2	35-46	10.1080/21507740.2013.770420
Plaza Reyes A; Lanner F	Towards a CRISPR view of early human development: applications, limitations and ethical concerns of genome editing in human embryos.	Developmental biologists have become increasingly aware that the wealth of knowledge generated through genetic studies of pre-implantation mouse development might not easily be translated to the human embryo. Comparative studies have been fueled by recent technological advances in single-cell analysis, allowing in-depth analysis of the human embryo. This field could shortly gain more momentum as …	2017	Development	144	1	3-7	10.1242/dev.139683
Polito JM	Ethical considerations in internet use of electronic protected health information.	Caregivers, patients, and their family members are increasingly reliant on social network websites for storing, communicating, and referencing medical information. The Health Insurance Portability and Accountability Act (HIPAA) Privacy Rule seeks balance by protecting the privacy of patients' health information and assuring that this information is available to those who need it to provide health…	2012	Neurodiagn J	52	1	34-41
Quintal A; Messier V; Rabasa-Lhoret R; Racine E	A critical review and analysis of ethical issues associated with the artificial pancreas.	The artificial pancreas combines a hormone infusion pump with a continuous glucose monitoring device, supported by a dosing algorithm currently installed on the pump. It allows for dynamic infusions of insulin (and possibly other hormones such as glucagon) tailored to patient needs. For patients with type 1 diabetes the artificial pancreas has been shown to prevent more effectively hypoglycaemic …	2019	Diabetes Metab	45	1	1-10	10.1016/j.diabet.2018.04.003
Racine E; Boehlen W; Sample M	Healthcare uses of artificial intelligence: Challenges and opportunities for growth.	Forms of Artificial Intelligence (AI), like deep learning algorithms and neural networks, are being intensely explored for novel healthcare applications in areas such as imaging and diagnoses, risk analysis, lifestyle management and monitoring, health information management, and virtual health assistance. Expected benefits in these areas are wide-ranging and include increased speed in imaging, gr…	2019	Healthc Manage Forum	32	5	272-275	10.1177/0840470419843831
Rainey S; Martin S; Christen A; Mégevand P; Fourneret E	Brain Recording, Mind-Reading, and Neurotechnology: Ethical Issues from Consumer Devices to Brain-Based Speech Decoding.	Brain reading technologies are rapidly being developed in a number of neuroscience fields. These technologies can record, process, and decode neural signals. This has been described as 'mind reading technology' in some instances, especially in popular media. Should the public at large, be concerned about this kind of technology? Can it really read minds? Concerns about mind-reading might include …	2020	Sci Eng Ethics	26	4	2295-2311	10.1007/s11948-020-00218-0
Rainey S; Maslen H; Mégevand P; Arnal LH; Fourneret E; Yvert B	Neuroprosthetic Speech: The Ethical Significance of Accuracy, Control and Pragmatics.	Neuroprosthetic speech devices are an emerging technology that can offer the possibility of communication to those who are unable to speak. Patients with 'locked in syndrome,' aphasia, or other such pathologies can use covert speech-vividly imagining saying something without actual vocalization-to trigger neural controlled systems capable of synthesizing the speech they would have spoken, but for…	2019	Camb Q Healthc Ethics	28	4	657-670	10.1017/S0963180119000604
Reddy S; Allan S; Coghlan S; Cooper P	A governance model for the application of AI in health care.	As the efficacy of artificial intelligence (AI) in improving aspects of healthcare delivery is increasingly becoming evident, it becomes likely that AI will be incorporated in routine clinical care in the near future. This promise has led to growing focus and investment in AI medical applications both from governmental organizations and technological companies. However, concern has been expressed…	2020	J Am Med Inform Assoc	27	3	491-497	10.1093/jamia/ocz192
Resnick KS; Appelbaum PS	Passive Monitoring of Mental Health Status in the Criminal Forensic Population.	Current approaches to monitoring patients' mental status rely heavily on self-reported symptomatology, clinician observation, and self-rated symptom scales. The limitations inherent in these methodologies have implications for the accuracy of diagnosis, treatment planning, and prognosis. Certain populations are particularly affected by these limitations because of their unique situations, includi…	2019	J Am Acad Psychiatry Law	47	4	457-466	10.29158/JAAPL.003865-19
Riggall K; Forlini C; Carter A; Hall W; Weier M; Partridge B; Meinzer M	Researchers' perspectives on scientific and ethical issues with transcranial direct current stimulation: An international survey.	In the last decade, an increasing number of studies have suggested that transcranial direct current stimulation (tDCS) may enhance brain function in healthy individuals, and ameliorate cognitive and other symptoms in patients suffering from various medical conditions. This, along with its presumed safety, simplicity, and affordability, has generated great enthusiasm amongst researchers, clinician…	2015	Sci Rep	5		10618	10.1038/srep10618
Rivera-Romero O; Konstantinidis S; Denecke K; Gabarrón E; Petersen C; Househ M; Merolli M; Mayer MÁ	Ethical Considerations for Participatory Health through Social Media: Healthcare Workforce and Policy Maker Perspectives.	OBJECTIVES: To identify the different ethical issues that should be considered in participatory health through social media from different stakeholder perspectives (i.e., patients/service users, health professionals, health information technology (If) professionals, and policy makers) in any healthcare context. METHODS: We implemented a two-round survey composed of open ended questions in the fir…	2020	Yearb Med Inform	29	1	71-76	10.1055/s-0040-1701981
Roberts JS; Uhlmann WR	Genetic susceptibility testing for neurodegenerative diseases: ethical and practice issues.	As the genetics of neurodegenerative disease become better understood, opportunities for genetic susceptibility testing for at-risk individuals will increase. Such testing raises important ethical and practice issues related to test access, informed consent, risk estimation and communication, return of results, and policies to prevent genetic discrimination. The advent of direct-to-consumer genet…	2013	Prog Neurobiol	110		89-101	10.1016/j.pneurobio.2013.02.005
Robinson SC	No exchange, same pain, no gain: Risk-reward of wearable healthcare disclosure of health personally identifiable information for enhanced pain treatment.	Wearable technologies have created fascinating opportunities for patients to treat chronic pain in a discreet, mobile fashion. However, many of these health wearables require patients to disclose sensitive information, including health information (e.g., heart rate, glucose levels) and personal information (location, email, name, etc.). Individuals using wearables for treatment of chronic pain ma…	2019	Health Informatics J	25	4	1675-1691	10.1177/1460458218796634
Roggi S; Picozzi M	Is Left Ventricular Assist Device Deactivation Ethically Acceptable? A Study on the Euthanasia Debate.	In the last decades, new technologies have improved the survival of patients affected by chronic illnesses. Among them, left ventricular assist device (LVAD) has represented a viable solution for patients with advanced heart failure (HF). Even though the LVAD prolongs life expectancy, patients' vulnerability generally increases during follow up and patients' request for the device withdrawal migh…	2020	HEC Forum				10.1007/s10730-020-09408-6
Rossano JW; Kaufman BD; Rame JE	Ethical considerations related to the use of mechanical support in congenital heart disease.	Heart failure frequently complicates congenital heart disease (CHD) in children and adults. In patients with end-stage disease, mechanical circulatory support may improve survival, quality of life, and serve as bridge to cardiac transplantation. There are many ethical issues surrounding the use of mechanical circulatory support in patients with CHD including the use of prospective and randomized …	2013	World J Pediatr Congenit Heart Surg	4	1	70-4	10.1177/2150135112469040
Rubeis G	E-mental health applications for depression: an evidence-based ethical analysis.	E-mental health applications (apps) are an increasingly important factor for the treatment of depression. To assess the risks and benefits for patients, an in-depth ethical analysis is necessary. The objective of this paper is to determine the ethical implications of app-based treatment for depression. An evidence-based ethical analysis was conducted. The material was meta-reviews and randomized …	2020	Eur Arch Psychiatry Clin Neurosci				10.1007/s00406-019-01093-y
Rubeis G; Schochow M; Steger F	Patient Autonomy and Quality of Care in Telehealthcare.	Telemedicine is a complex field including various applications and target groups. Especially telehealthcare is seen by many as a means to revolutionize medicine. It gives patients the opportunity to take charge of their own health by using self-tracking devices and allows health professionals to treat patients from a distance. To some, this means an empowerment of patient autonomy as well as an i…	2018	Sci Eng Ethics	24	1	93-107	10.1007/s11948-017-9885-3
Rudman JR; Mei C; Bressler SE; Blanton SH; Liu XZ	Precision medicine in hearing loss.	Precision medicine (PM) proposes customized medical care based on a patient's unique genome, biomarkers, environment and behaviors. Hearing loss (HL) is the most common sensorineural disorder worldwide and is frequently caused by a single genetic mutation. With recent advances in PM tools such as genetic sequencing and data analysis, the field of HL is ideally positioned to adopt the strategies o…	2018	J Genet Genomics	45	2	99-109	10.1016/j.jgg.2018.02.004
Rump B; Cornelis C; Woonink F; Verweij M	The need for ethical reflection on the use of molecular microbial characterisation in outbreak management.	Current thinking on the development of molecular microbial characterisation techniques in public health focuses mainly on operational issues that need to be resolved before incorporation into daily practice can take place. Notwithstanding the importance of these operational challenges, it is also essential to formulate conditions under which such microbial characterisation methods can be used fro…	2013	Euro Surveill	18	4	20384	10.2807/ese.18.04.20384-en
Ryan KA; De Vries RG; Uhlmann WR; Roberts JS; Gornick MC	Public's Views toward Return of Secondary Results in Genomic Sequencing: It's (Almost) All about the Choice.	The therapeutic use of genomic sequencing creates novel and unresolved questions about cost, clinical efficacy, access, and the disclosure of sequencing results. The disclosure of the secondary results of sequencing poses a particularly challenging ethical problem. Experts disagree about which results should be shared and public input - especially important for the creation of disclosure policies…	2017	J Genet Couns	26	6	1197-1212	10.1007/s10897-017-0095-6
Salas-Vega S; Haimann A; Mossialos E	Big Data and Health Care: Challenges and Opportunities for Coordinated Policy Development in the EU.	Abstract-As global policy makers prioritize big data policy, it is important to try to outline expected outcomes vis-à-vis health sector objectives. We identify initiatives aimed at promoting the use of big data in European Union (EU) health care, highlight expected challenges, and use these to evaluate EU big data policy developments to the extent that they are able to advance health sector prio…	2015	Health Syst Reform	1	4	285-300	10.1080/23288604.2015.1091538
Sallinen M; Hentonen O; Teeri S	Ethical dilemmas related to the use of safety technology in service house environments.	BACKGROUND: The use of technology in care of older adults has increased rapidly in recent years and is anticipated to increase further in the future. Technological devices and appliances have been developed to promote the safety and independence of older adults living in different settings. However, technology may also be perceived as a threat, and using technology could involve characteristics t…	2020	Scand J Caring Sci	34	1	199-205	10.1111/scs.12721
Sándor J	Genetic Testing between Private and Public Interests: Some Legal and Ethical Reflections.	In Europe, there is a wide variety of genetic tests that various private companies offer to patients or to consumers. More and more people have become curious about their genetic predisposition and susceptibility. Most public health-care systems, however, are not adequately prepared for responding to these new demands and to the results of these genetic tests as, quite often, there is no availabl…	2018	Front Public Health	6		8	10.3389/fpubh.2018.00008
Sankary LR; Ford PJ; Machado AG; Hoeksema LJ; Samala RV; Harris DJ	Deep Brain Stimulation at End of Life: Clinical and Ethical Considerations.	Deep brain stimulation (DBS) is an implanted neurological device effective in treating motor symptoms of Parkinson disease (PD), such as tremor, rigidity, and bradykinesia. More than 150,000 patients worldwide have been implanted with DBS devices. Questions arise at the end of life concerning how to provide best care for patients with DBS, including its continued benefit or potential complication…	2020	J Palliat Med	23	4	582-585	10.1089/jpm.2019.0129
Sartwelle TP; Johnston JC; Arda B	Perpetuating Myths, Fables, and Fairy Tales: A Half Century of Electronic Fetal Monitoring.	Electronic fetal monitoring (EFM) entered clinical medical practice at the same time bioethics became reality. Bioethics changed the medical ethics landscape by replacing the traditional Hippocratic benign paternalism with patient autonomy, informed consent, beneficence, and nonmaleficence. But EFM use represents the polar opposite of bioethics' revered principles-it has been documented for half …	2015	Surg J (N Y)	1	1	e28-e34	10.1055/s-0035-1567880
Segura Anaya LH; Alsadoon A; Costadopoulos N; Prasad PWC	Ethical Implications of User Perceptions of Wearable Devices.	Health Wearable Devices enhance the quality of life, promote positive lifestyle changes and save time and money in medical appointments. However, Wearable Devices store large amounts of personal information that is accessed by third parties without user consent. This creates ethical issues regarding privacy, security and informed consent. This paper aims to demonstrate users' ethical perceptions …	2018	Sci Eng Ethics	24	1	1-28	10.1007/s11948-017-9872-8
Seward B	Direct-to-Consumer Genetic Testing: Finding a Clear Path Forward.	Regulatory compliance in the direct-to-consumer genetic testing market is highly sophisticated as there are numerous federal, state, and ethical barriers to entry. In 2010, amid an underregulated market, 23andMe sought to do what few companies in the medical industry had attempted before-disregard the guidance and requests of the US Food and Drug Administration. This regulatory strategy effective…	2018	Ther Innov Regul Sci	52	4	482-488	10.1177/2168479017744774
Shachar C; Gerke S; Adashi EY	AI Surveillance during Pandemics: Ethical Implementation Imperatives.	Artificial intelligence surveillance can be used to diagnose individual cases, track the spread of Covid-19, and help provide care. The use of AI for surveillance purposes (such as detecting new Covid-19 cases and gathering data from healthy and ill individuals) in a pandemic raises multiple concerns ranging from privacy to discrimination to access to care. Luckily, there exist several frameworks…	2020	Hastings Cent Rep	50	3	18-21	10.1002/hast.1125
Sharkey N; Sharkey A	The eldercare factory.	Rapid advances in service robotics together with dramatic shifts in population demographics have led to the notion that technology may be the answer to our eldercare problems. Robots are being developed for feeding, washing, lifting, carrying and mobilising the elderly as well as monitoring their health. They are also being proposed as a substitute for companionship. While these technologies coul…	2012	Gerontology	58	3	282-8	10.1159/000329483
Sharp M; O'Sullivan D	Mobile Medical Apps and mHealth Devices: A Framework to Build Medical Apps and mHealth Devices in an Ethical Manner to Promote Safer Use - A Literature Review.	This paper presents a preliminary literature review in the area of ethics in the development of Mobile Medical Apps and mHealth. The review included both direct health apps and also apps marketed under the area of well-being in addition to mHealth devices. The following words and combinations of them were used to carry out the search for publications, mHealth, Apps, Ethics. The search engines use…	2017	Stud Health Technol Inform	235		363-367
Sharples S; Houghton RJ	The field becomes the laboratory? The impact of the contextual digital footprint on the discipline of E/HF.	The increasing prevalence of affordable digital sensors, ubiquitous networking and computation puts us at what is only the start of a new era in terms of the volume, coverage and granularity of data that we can access about individuals and workplaces. This paper examines the consequences of harnessing this data deluge for the practice of E/HF. Focusing on what we term the 'contextual digital foot…	2017	Ergonomics	60	2	270-283	10.1080/00140139.2016.1151946
Shoaib M; Rameez MAM; Hussain SA; Madadin M; Menezes RG	Personalized Medicine in a New Genomic Era: Ethical and Legal Aspects.	The genome of two completely unrelated individuals is quite similar apart from minor variations called single nucleotide polymorphisms which contribute to the uniqueness of each and every person. These single nucleotide polymorphisms are of great interest clinically as they are useful in figuring out the susceptibility of certain individuals to particular diseases and for recognizing varied respo…	2017	Sci Eng Ethics	23	4	1207-1212	10.1007/s11948-016-9828-4
Slavich GM; Taylor S; Picard RW	Stress measurement using speech: Recent advancements, validation issues, and ethical and privacy considerations.	Life stress is a well-established risk factor for a variety of mental and physical health problems, including anxiety disorders, depression, chronic pain, heart disease, asthma, autoimmune diseases, and neurodegenerative disorders. The purpose of this article is to describe emerging approaches for assessing stress using speech, which we do by reviewing the methodological advantages of these digit…	2019	Stress	22	4	408-413	10.1080/10253890.2019.1584180
So D; Kleiderman E; Touré SB; Joly Y	Disease Resistance and the Definition of Genetic Enhancement.	Recent gene editing experiments carried out in human embryos have raised the question of whether interventions like the introduction of a CCR5-Δ32 deletion, which could provide heritable resistance to HIV infection, ought to be considered enhancements. Many authors have used the term "enhancement" in different ways, some based on patients' biomedical outcomes and others on their social context. T…	2017	Front Genet	8		40	10.3389/fgene.2017.00040
Soubrane O; Gateau V; Lefève C	Is laparoscopic live donor hepatectomy justified ethically?	Live donor liver transplant (LDLT) was first reported in the 1990s and quickly raised ethical considerations, mainly related to the risk brought to the donor. The question of donor safety was even more accurate with the occurrence of laparoscopy, a technique which could allegedly increase the risk of severe intraoperative complications. Besides the questions of justice and autonomy, donor safety …	2016	J Hepatobiliary Pancreat Sci	23	4	209-11	10.1002/jhbp.321
Spiegel JS	The Ethics of Virtual Reality Technology: Social Hazards and Public Policy Recommendations.	This article explores four major areas of moral concern regarding virtual reality (VR) technologies. First, VR poses potential mental health risks, including Depersonalization/Derealization Disorder. Second, VR technology raises serious concerns related to personal neglect of users' own actual bodies and real physical environments. Third, VR technologies may be used to record personal data which …	2018	Sci Eng Ethics	24	5	1537-1550	10.1007/s11948-017-9979-y
Spriggs M; Arnold MV; Pearce CM; Fry C	Ethical questions must be considered for electronic health records.	National electronic health record initiatives are in progress in many countries around the world but the debate about the ethical issues and how they are to be addressed remains overshadowed by other issues. The discourse to which all others are answerable is a technical discourse, even where matters of privacy and consent are concerned. Yet a focus on technical issues and a failure to think abou…	2012	J Med Ethics	38	9	535-9	10.1136/medethics-2011-100413
Stahl D; Cabrera L; Gibb T	Should DBS for Psychiatric Disorders be Considered a Form of Psychosurgery? Ethical and Legal Considerations.	Deep brain stimulation (DBS), a surgical procedure involving the implantation of electrodes in the brain, has rekindled the medical community's interest in psychosurgery. Whereas many researchers argue DBS is substantially different from psychosurgery, we argue psychiatric DBS-though a much more precise and refined treatment than its predecessors-is nevertheless a form of psychosurgery, which rai…	2018	Sci Eng Ethics	24	4	1119-1142	10.1007/s11948-017-9934-y
Stanghellini G; Leoni F	Digital Phenotyping: Ethical Issues, Opportunities, and Threats.	This paper explores the potential threats of digital phenotyping and the ways it may redesign our body experience and conceptualization. We argue that technology in digital medicine, and in psychiatry in particular, is not merely an extrinsic device to achieve improvements in knowledge, diagnosis, and treatment of diseases; rather, it intrinsically and unavoidably implies potential effects on wha…	2020	Front Psychiatry	11		473	10.3389/fpsyt.2020.00473
Stapleton G	Qualifying choice: ethical reflection on the scope of prenatal screening.	In the near future developments in non-invasive prenatal testing (NIPT) may soon provide couples with the opportunity to test for and diagnose a much broader range of heritable and congenital conditions than has previously been possible. Inevitably, this has prompted much ethical debate on the possible implications of NIPT for providing couples with opportunities for reproductive choice by way of…	2017	Med Health Care Philos	20	2	195-205	10.1007/s11019-016-9725-2
Steiner JM; Patton KK; Prutkin JM; Kirkpatrick JN	Moral Distress at the End of a Life: When Family and Clinicians Do Not Agree on Implantable Cardioverter-Defibrillator Deactivation.	A 63-year-old man with end-stage ischemic cardiomyopathy presented with incessant ventricular tachycardia. He had been hospitalized multiple times in the past year for severe heart failure. As he approached end of life and was regularly receiving defibrillator shocks, his care team recommended deactivation of his implantable cardioverter-defibrillator. However, his family did not wish to allow de…	2018	J Pain Symptom Manage	55	2	530-534	10.1016/j.jpainsymman.2017.11.022
Stoeklé HC; Mamzer-Bruneel MF; Frouart CH; Le Tourneau C; Laurent-Puig P; Vogt G; Hervé C	Molecular Tumor Boards: Ethical Issues in the New Era of Data Medicine.	The practice and development of modern medicine requires large amounts of data, particularly in the domain of cancer. The future of personalized medicine lies neither with "genomic medicine" nor with "precision medicine", but with "data medicine" (DM) (big data, data mining). The establishment of this DM has required far-reaching changes, to establish four essential elements connecting patients a…	2018	Sci Eng Ethics	24	1	307-322	10.1007/s11948-017-9880-8
Stokes F; Palmer A	Artificial Intelligence and Robotics in Nursing: Ethics of Caring as a Guide to Dividing Tasks Between AI and Humans.	Nurses have traditionally been regarded as clinicians that deliver compassionate, safe, and empathetic health care (Nurses again outpace other professions for honesty & ethics, 2018). Caring is a fundamental characteristic, expectation, and moral obligation of the nursing and caregiving professions (Nursing: Scope and standards of practice, American Nurses Association, Silver Spring, MD, 2015). A…	2020	Nurs Philos			e12306	10.1111/nup.12306
Stolovy T; Melamed Y; Afek A	Video Surveillance in Mental Health Facilities: Is it Ethical?	Video surveillance is a tool for managing safety and security within public spaces. In mental health facilities, the major benefit of video surveillance is that it enables 24 hour monitoring of patients, which has the potential to reduce violent and aggressive behavior. The major disadvantage is that such observation is by nature intrusive. It diminishes privacy, a factor of huge importance for p…	2015	Isr Med Assoc J	17	5	274-6
Sulmasy DP; Courtois MA	Unlike Diamonds, Defibrillators Aren't Forever: Why It Is Sometimes Ethical to Deactivate Cardiac Implantable Electrical Devices.		2019	Camb Q Healthc Ethics	28	2	338-346	10.1017/S096318011900015X
Sweeney P; Gardner LI; Buchacz K; Garland PM; Mugavero MJ; Bosshart JT; Shouse RL; Bertolli J	Shifting the paradigm: using HIV surveillance data as a foundation for improving HIV care and preventing HIV infection.	CONTEXT: Reducing HIV incidence in the United States and improving health outcomes for people living with HIV hinge on improving access to highly effective treatment and overcoming barriers to continuous treatment. Using laboratory tests routinely reported for HIV surveillance to monitor individuals' receipt of HIV care and contacting them to facilitate optimal care could help achieve these objec…	2013	Milbank Q	91	3	558-603	10.1111/milq.12018
Taber JM; Aspinwall LG; Kohlmann W; Dow R; Leachman SA	Parental preferences for CDKN2A/p16 testing of minors.	PURPOSE: Genetic testing of minors is controversial, as ethical considerations depend on multiple aspects of the particular disease and familial context. For melanoma, there is a well-established and avoidable environmental influence and a documented benefit of early detection. METHODS: We surveyed 61 CDKN2A/p16 mutation-tested adults from two kindreds about their attitudes toward genetic testing…	2010	Genet Med	12	12	823-38	10.1097/GIM.0b013e3181f87278
Tan L; Tivey D; Kopunic H; Babidge W; Langley S; Maddern G	Artificial intelligence technology in surgery: part 1.	Artificial intelligence (AI) is one of the disruptive technologies of the fourth Industrial Revolution that is changing our work practices. This technology is in use in highly diverse industries including health care, defence, insurance and e-commerce. This review focuses on the relevance of AI to surgery. AI will aid surgeons with diagnostic decision-making, patient selection for surgery as well…	2020	ANZ J Surg				10.1111/ans.16343
Terrasse M; Gorin M; Sisti D	Social Media, E-Health, and Medical Ethics.	Given the profound influence of social media and emerging evidence of its effects on human behavior and health, bioethicists have an important role to play in the development of professional standards of conduct for health professionals using social media and in the design of online systems themselves. In short, social media is a bioethics issue that has serious implications for medical practice,…	2019	Hastings Cent Rep	49	1	24-33	10.1002/hast.975
Titus MJ; Moodley J	Advances in fetal genetic diagnosis and therapy: ethical issues and appropriate technology in cost-restrained countries.	The advent of ultrasound in the 1970s heralded a milestone that could give real-time information about fetal abnormalities, and thereby improve diagnostic accuracy. This knowledge could not be used effectively to benefit the fetus for which it was intended. The 1980s saw science catching up with diagnostic advances, and fetal abnormalities could realistically be treated with an expectation of sat…	2012	Best Pract Res Clin Obstet Gynaecol	26	5	531-40	10.1016/j.bpobgyn.2012.06.004
Torous J; Roberts LW	The Ethical Use of Mobile Health Technology in Clinical Psychiatry.	The rapid rise of mobile health technologies, such as smartphone apps and wearable sensors, presents psychiatry with new tools of potential value in caring for patients. Novel diagnostic and therapeutic applications of these technologies have been developed in private industry and utilized in mental health, although these methods do not yet constitute standard of care. In this article, we provide…	2017	J Nerv Ment Dis	205	1	4-8	10.1097/NMD.0000000000000596
van der Plas A; Smits M; Wehrmann C	Beyond speculative robot ethics: a vision assessment study on the future of the robotic caretaker.	In this article we develop a dialogue model for robot technology experts and designated users to discuss visions on the future of robotics in long-term care. Our vision assessment study aims for more distinguished and more informed visions on future robots. Surprisingly, our experiment also led to some promising co-designed robot concepts in which jointly articulated moral guidelines are embedded…	2010	Account Res	17	6	299-315	10.1080/08989621.2010.524078
Vandemeulebroucke T; Dierckx de Casterlé B; Gastmans C	The use of care robots in aged care: A systematic review of argument-based ethics literature.	BACKGROUND: As care robots become more commonplace in aged-care settings, the ethical debate on their use becomes increasingly important. Our objective was to examine the ethical arguments and underlying concepts used in the ethical debate on care robot use in aged care. METHODS: We conducted a systematic literature search for argument-based ethics publications focusing on care robot use in aged-…	2018	Arch Gerontol Geriatr	74		15-25	10.1016/j.archger.2017.08.014
Vanstone M; Cernat A; Nisker J; Schwartz L	Women's perspectives on the ethical implications of non-invasive prenatal testing: a qualitative analysis to inform health policy decisions.	BACKGROUND: Non-Invasive Prenatal Testing (NIPT) is a technology which provides information about fetal genetic characteristics (including sex) very early in pregnancy by examining fetal DNA obtained from a sample of maternal blood. NIPT is a morally complex technology that has advanced quickly to market with a strong push from industry developers, leaving many areas of uncertainty still to be re…	2018	BMC Med Ethics	19	1	27	10.1186/s12910-018-0267-4
Versalovic E; Diamond M; Klein E	"Re-identifying yourself": a qualitative study of veteran views on implantable BCI for mobility and communication in ALS.	OBJECTIVES: Brain-computer interface (BCI) technology to assist with mobility and communication is an active area of research in amyotrophic lateral sclerosis (ALS). Implantable BCI offers promise for individuals with severe disease, such as locked-in syndrome, but also raises important ethical issues. We undertook in-depth qualitative interviews with ALS patients from a Veterans Administration h…	2020	Disabil Rehabil Assist Technol			1-8	10.1080/17483107.2020.1817991
Vickers RR; Gibson JS	A Review of the Genomic Analysis of Children Presenting with Developmental Delay/Intellectual Disability and Associated Dysmorphic Features.	This review describes the clinical criteria of developmental delay (DD)/intellectual disability (ID) as well as the various techniques that are currently implemented to diagnose neurodevelopmental disorders that typically present with associated dysmorphic features such as Angelman syndrome, Prader-Willi syndrome, and DiGeorge syndrome. These analyses include various forms of chromosomal microarr…	2019	Cureus	11	1	e3873	10.7759/cureus.3873
Voarino N; Dubljević V; Racine E	tDCS for Memory Enhancement: Analysis of the Speculative Aspects of Ethical Issues.	Transcranial direct current stimulation (tDCS) is a promising technology to enhance cognitive and physical performance. One of the major areas of interest is the enhancement of memory function in healthy individuals. The early arrival of tDCS on the market for lifestyle uses and cognitive enhancement purposes lead to the voicing of some important ethical concerns, especially because, to date, the…	2016	Front Hum Neurosci	10		678	10.3389/fnhum.2016.00678
Vogenberg FR; Barash CI; Pursel M	Personalized medicine: part 2: ethical, legal, and regulatory issues.		2010	P T	35	11	624-42
Wallace IM	Is patient confidentiality compromised with the electronic health record?: a position paper.	In order for electronic health records to fulfill their expected benefits, protection of privacy of patient information is key. Lack of trust in confidentiality can lead to reluctance in disclosing all relevant information, which could have grave consequences. This position paper contemplates whether patient confidentiality is compromised by electronic health records. The position that confidenti…	2015	Comput Inform Nurs	33	2	58-62; quiz E1	10.1097/CIN.0000000000000126
Wangmo T; Lipps M; Kressig RW; Ienca M	Ethical concerns with the use of intelligent assistive technology: findings from a qualitative study with professional stakeholders.	BACKGROUND: Advances in artificial intelligence (AI), robotics and wearable computing are creating novel technological opportunities for mitigating the global burden of population ageing and improving the quality of care for older adults with dementia and/or age-related disability. Intelligent assistive technology (IAT) is the umbrella term defining this ever-evolving spectrum of intelligent appl…	2019	BMC Med Ethics	20	1	98	10.1186/s12910-019-0437-z
Weaver M	The Double Helix: Applying an Ethic of Care to the Duty to Warn Genetic Relatives of Genetic Information.	Genetic testing reveals information about a patient's health status and predictions about the patient's future wellness, while also potentially disclosing health information relevant to other family members. With the increasing availability and affordability of genetic testing and the integration of genetics into mainstream medicine, the importance of clarifying the scope of confidentiality and t…	2016	Bioethics	30	3	181-7	10.1111/bioe.12176
Werner-Lin A; Mccoyd JLM; Bernhardt BA	Actions and Uncertainty: How Prenatally Diagnosed Variants of Uncertain Significance Become Actionable.	The development of genomic technologies has seemed almost magical. Excitement about it, both in medicine and among the public, stems from the belief that genomic techniques will illuminate the causes of health and disease, will lead to effective interventions for both rare and common genetic conditions, and will inform reproductive decision-making. Novel diagnostic tools, however, are often deplo…	2019	Hastings Cent Rep	49 Suppl 1		S61-S71	10.1002/hast.1018
Wexler A	The practices of do-it-yourself brain stimulation: implications for ethical considerations and regulatory proposals.	Scientists and neuroethicists have recently drawn attention to the ethical and regulatory issues surrounding the do-it-yourself (DIY) brain stimulation community, which comprises individuals stimulating their own brains with transcranial direct current stimulation (tDCS) for self-improvement. However, to date, existing regulatory proposals and ethical discussions have been put forth without engag…	2016	J Med Ethics	42	4	211-5	10.1136/medethics-2015-102704
Wightman SC; Angelos P	Ethical aspects of a video-assisted thoracoscopic surgery practice.	Thoracic surgery is a field encompassing many diverse operative techniques ranging from open surgeries involving thoracotomies and sternotomies to less invasive operations such as video-assisted thoracoscopic surgery (VATS), endoscopy, and bronchoscopy. The popularity and acceptance of VATS has been increasing over time. Ethical considerations must be used to navigate patient misconceptions of VA…	2017	J Vis Surg	3		8	10.21037/jovs.2016.12.08
Wouters RHP; Cornelis C; Newson AJ; Bunnik EM; Bredenoord AL	Scanning the body, sequencing the genome: Dealing with unsolicited findings.	The introduction of novel diagnostic techniques in clinical domains such as genomics and radiology has led to a rich ethical debate on how to handle unsolicited findings that result from these innovations. Yet while unsolicited findings arise in both genomics and radiology, most of the relevant literature to date has tended to focus on only one of these domains. In this article, we synthesize and…	2017	Bioethics	31	9	648-656	10.1111/bioe.12375
Yew GCK	Trust in and Ethical Design of Carebots: The Case for Ethics of Care.	The paper has two main objectives: to examine the challenges arising from the use of carebots as well as to discuss how the design of carebots can deal with these challenges. First, it notes that the use of carebots to take care of the physical and mental health of the elderly, children and the disabled as well as to serve as assistive tools and social companions encounter a few main challenges. …	2020	Int J Soc Robot			1-17	10.1007/s12369-020-00653-w
Zorilă MV; Ungureanu BS; Zăvoi RE; Ciurea ME; Gheonea DI	Ethical issues in therapeutic endoscopy - can communication between patient and physician make a difference?	Therapeutic endoscopy represents a major step in evidence-based medicine with great potential in the evolution of non-invasive surgery. The evolutionary status of endoscopy has reached a level where some of the surgical intervention can be performed in a minimal invasive way, with great benefits for the patient. However, this rises up some ethical issues regarding the patient's comfort zone, poss…	2015	Rom J Morphol Embryol	56	2 Suppl	885-9
Zuk P; Torgerson L; Sierra-Mercado D; Lázaro-Muñoz G	Neuroethics of Neuromodulation: An Update.	This article reviews neuroethics issues that arise with the development, translation, and use of technologies for neuromodulation. Three electronic databases (PubMed, Embase, and PhilPapers) were searched for relevant articles published between 1/1/16 - 6/26/18. We focus on pressing ethical issues related to the use of deep brain stimulation (DBS), adaptive DBS (aDBS), transcranial magnetic stimu…	2018	Curr Opin Biomed Eng	8		45-50	10.1016/j.cobme.2018.10.003
Zwijsen SA; Niemeijer AR; Hertogh CM	Ethics of using assistive technology in the care for community-dwelling elderly people: an overview of the literature.	OBJECTIVES: This article provides an overview of the international literature on the most important ethical considerations in the field of assistive technology (AT) in the care for community-dwelling elderly people, focused on dementia. METHOD: A systematic literature review was performed. RESULTS: A total of 46 papers met the inclusion criteria. Three main themes were found. The first theme, per…	2011	Aging Ment Health	15	4	419-27	10.1080/13607863.2010.543662
